# Supplementary material for: N′-[1-(4-Chloro­phen­yl)ethyl­idene]-5-methyl-1-(4-nitro­phen­yl)-1H-1,2,3-triazole-4-carbohydrazide
Source: Acta Crystallogr Sect E Struct Rep Online. 2012 Jun 23;68(Pt 7):o2164. doi: 10.1107/S1600536812027535 (PMC3393971; doi:10.1107/S1600536812027535)
Supplement: Supplementary file 1 [file e-68-o2164-sup1.cif]

##############################################################################
#                                                                            #
# This CIF contains the data in a paper accepted for publication in          #
# Acta Crystallographica Section E. It conforms to the requirements of       #
# Notes for Authors for Acta Crystallographica Section E, and has been       #
# peer reviewed under the auspices of the IUCr Commission on Journals.       #
#                                                                            #
# Full details of the Crystallographic Information File format               #
# are given in the paper "The Crystallographic Information File (CIF):       #
# a New Standard Archive File for Crystallography" by S. R. Hall, F. H.      #
# Allen and I. D. Brown [Acta Cryst. (1991), A47, 655-685].                  #
#                                                                            #
# The current version of the core CIF dictionary is obtainable from          #
# ftp://ftp.iucr.org/pub/cif_core.dic.                                       #
#                                                                            #
# Software is freely available for graphical display of the structure(s)     #
# in this CIF. For information consult the CIF software page                 #
# http://www.iucr.org/resources/cif/software.                                #
#                                                                            #
# This file may be used for bona fide research purposes within the           #
# scientific community so long as proper attribution is given to the journal # 
# article from which it was obtained.                                        #
#                                                                            #
##############################################################################
data_global
_audit_creation_method     'form.cif (version 2.0)'
_journal_data_validation_number     ?
_journal_date_recd_electronic     2012-06-11
_journal_date_accepted     2012-06-18
_journal_name_full     'Acta Crystallographica, Section E'
_journal_year     2012
_journal_volume     68
_journal_issue      7
_journal_page_first     o2164
_journal_page_last     o2164
_journal_paper_category     QO
_journal_paper_doi     10.1107/S1600536812027535
_journal_coeditor_code     IS5158
_publ_contact_author_name     'Prof. Fun, Hoong-Kun'
_publ_contact_author_address
;
      X-ray Crystallography Unit
      School of Physics
      Universiti Sains Malaysia
      11800 USM, Penang
      MALAYSIA
;
_publ_contact_author_email     'hkfun@usm.my'
_publ_contact_author_fax     '604 6579150'
_publ_contact_author_phone     '604 6533652'
_publ_section_title
;\
<i>N</i>'-[1-(4-Chlorophenyl)ethylidene]-5-methyl-1-(4-nitrophenyl)-1<i>H</i>-\
1,2,3-triazole-4-carbohydrazide
;
loop_
    _publ_author_name
    _publ_author_footnote
    _publ_author_address
    'Hoong-Kun Fun'
;
      Thomson Reuters ResearcherID: A-3561-2009.
;
;     X-ray Crystallography Unit
      School of Physics
      Universiti Sains Malaysia
      11800 USM, Penang
      Malaysia
;
    'Ching Kheng Quah'
;
      Thomson Reuters ResearcherID: A-5525-2009.
;
;
      X-ray Crystallography Unit
      School of Physics
      Universiti Sains Malaysia
      11800 USM, Penang
      Malaysia
;
    'Nitinchandra' ?
;
      Department of Studies in Chemistry
      Mangalore University
      Mangalagangotri
      Mangalore 574 199
      India
;
    'Balakrishna Kalluraya' ?
;
      Department of Studies in Chemistry
      Mangalore University
      Mangalagangotri
      Mangalore 574 199
      India
;
    'Shobhitha Shetty' ?
;
      Department of Studies in Chemistry
      Mangalore University
      Mangalagangotri
      Mangalore 574 199
      India
;
data_I
_audit_creation_method     SHELXL-97
_chemical_name_systematic
;
<i>N</i>'-[1-(4-Chlorophenyl)ethylidene]-5-methyl-1-(4-nitrophenyl)-1<i>H</i>-
1,2,3-triazole-4-carbohydrazide
;
_chemical_name_common     ?
_chemical_formula_moiety     'C18 H15 Cl N6 O3'
_chemical_formula_sum     'C18 H15 Cl N6 O3'
_chemical_formula_iupac     'C18 H15 Cl N6 O3'
_chemical_formula_weight     398.81
_chemical_melting_point     ?
_symmetry_cell_setting     triclinic
_symmetry_space_group_name_H-M     'P -1'
_symmetry_space_group_name_Hall     '-P 1'
loop_
    _symmetry_equiv_pos_as_xyz
    'x, y, z'
    '-x, -y, -z'
_cell_length_a     8.66030(10)
_cell_length_b     10.28440(10)
_cell_length_c     10.40330(10)
_cell_angle_alpha     83.8160(10)
_cell_angle_beta     81.4020(10)
_cell_angle_gamma     76.3730(10)
_cell_volume     887.839(16)
_cell_formula_units_Z     2
_cell_measurement_reflns_used     9924
_cell_measurement_theta_min     2.44
_cell_measurement_theta_max     35.10
_cell_measurement_temperature     100
_exptl_crystal_description     'block'
_exptl_crystal_colour     'yellow'
_exptl_crystal_size_max     0.309
_exptl_crystal_size_mid     0.192
_exptl_crystal_size_min     0.172
_exptl_crystal_density_diffrn     1.492
_exptl_crystal_density_meas     ?
_exptl_crystal_density_method     'not measured'
_exptl_crystal_F_000     412
_exptl_absorpt_coefficient_mu     0.250
_exptl_absorpt_correction_type     multi-scan
_exptl_absorpt_process_details     '(<i>SADABS</i>; Bruker, 2009)'
_exptl_absorpt_correction_T_min     0.9268
_exptl_absorpt_correction_T_max     0.9583
_exptl_special_details
;
The crystal was placed in the cold stream of an Oxford Cryosystems
Cobra open-flow nitrogen cryostat (Cosier & Glazer, 1986) operating
at 100.0 (1) K.
;
_diffrn_ambient_temperature     100
_diffrn_radiation_type     MoK\a
_diffrn_radiation_wavelength     0.71073
_diffrn_radiation_source     'fine-focus sealed tube'
_diffrn_radiation_monochromator     graphite
_diffrn_measurement_device_type
;
Bruker SMART APEXII CCD area-detector
;
_diffrn_measurement_method     '\f and \w scans'
_diffrn_detector_area_resol_mean     ?
_diffrn_reflns_number     29293
_diffrn_reflns_av_R_equivalents     0.0227
_diffrn_reflns_av_sigmaI/netI     0.0236
_diffrn_reflns_theta_min     1.99
_diffrn_reflns_theta_max     35.23
_diffrn_reflns_theta_full     35.23
_diffrn_measured_fraction_theta_max     0.987
_diffrn_measured_fraction_theta_full     0.987
_diffrn_reflns_limit_h_min     -14
_diffrn_reflns_limit_h_max     13
_diffrn_reflns_limit_k_min     -16
_diffrn_reflns_limit_k_max     16
_diffrn_reflns_limit_l_min     -16
_diffrn_reflns_limit_l_max     16
_diffrn_standards_number     0
_diffrn_standards_interval_count     .
_diffrn_standards_interval_time     .
_diffrn_standards_decay_%     ?
_refine_special_details
;
 Refinement of F^2^ against ALL reflections.  The weighted R-factor wR and
 goodness of fit S are based on F^2^, conventional R-factors R are based
 on F, with F set to zero for negative F^2^. The threshold expression of
 F^2^ > 2sigma(F^2^) is used only for calculating R-factors(gt) etc. and is
 not relevant to the choice of reflections for refinement.  R-factors based
 on F^2^ are statistically about twice as large as those based on F, and R-
 factors based on ALL data will be even larger.
;
_reflns_number_total     7839
_reflns_number_gt     6598
_reflns_threshold_expression     I>2\s(I)
_refine_ls_structure_factor_coef     Fsqd
_refine_ls_matrix_type     full
_refine_ls_R_factor_all     0.0504
_refine_ls_R_factor_gt     0.0413
_refine_ls_wR_factor_gt     0.1127
_refine_ls_wR_factor_ref     0.1197
_refine_ls_goodness_of_fit_ref     1.026
_refine_ls_restrained_S_all     1.026
_refine_ls_number_reflns     7839
_refine_ls_number_parameters     259
_refine_ls_number_restraints     0
_refine_ls_hydrogen_treatment     mixed
_refine_ls_weighting_scheme     calc
_refine_ls_weighting_details
         'calc w=1/[\s^2^(Fo^2^)+(0.0635P)^2^+0.2969P] where P=(Fo^2^+2Fc^2^)/3'
_atom_sites_solution_hydrogens     geom
_atom_sites_solution_primary     direct
_atom_sites_solution_secondary     difmap
_refine_ls_shift/su_max     0.001
_refine_ls_shift/su_mean     0.001
_refine_diff_density_max     0.561
_refine_diff_density_min     -0.451
_refine_ls_extinction_method     none
_refine_ls_extinction_coef     ?
loop_
    _atom_type_symbol
    _atom_type_description
    _atom_type_scat_dispersion_real
    _atom_type_scat_dispersion_imag
    _atom_type_scat_source
    'C' 'C' 0.0033 0.0016
                         'International Tables Vol C Tables 4.2.6.8 and 6.1.1.4'
    'H' 'H' 0.0000 0.0000
                         'International Tables Vol C Tables 4.2.6.8 and 6.1.1.4'
    'N' 'N' 0.0061 0.0033
                         'International Tables Vol C Tables 4.2.6.8 and 6.1.1.4'
    'O' 'O' 0.0106 0.0060
                         'International Tables Vol C Tables 4.2.6.8 and 6.1.1.4'
    'Cl' 'Cl' 0.1484 0.1585
                         'International Tables Vol C Tables 4.2.6.8 and 6.1.1.4'
_computing_data_collection     'APEX2 (Bruker, 2009)'
_computing_cell_refinement     'SAINT (Bruker, 2009)'
_computing_data_reduction     'SAINT (Bruker, 2009)'
_computing_structure_solution     'SHELXTL (Sheldrick, 2008)'
_computing_structure_refinement     'SHELXTL (Sheldrick, 2008)'
_computing_molecular_graphics     'SHELXTL (Sheldrick, 2008)'
_computing_publication_material
                             'SHELXTL (Sheldrick, 2008) and PLATON (Spek, 2009)'
loop_
    _atom_site_type_symbol
    _atom_site_label
    _atom_site_fract_x
    _atom_site_fract_y
    _atom_site_fract_z
    _atom_site_U_iso_or_equiv
    _atom_site_adp_type
    _atom_site_calc_flag
    _atom_site_refinement_flags
    _atom_site_occupancy
    _atom_site_symmetry_multiplicity
    _atom_site_disorder_assembly
    _atom_site_disorder_group
    Cl Cl1 0.07731(3) 1.51350(2) 0.15822(3) 0.02455(7) Uani d . 1 1 . .
    O O1 0.43782(9) 0.74131(7) 0.59589(7) 0.01901(13) Uani d . 1 1 . .
    O O2 0.30629(12) -0.13446(9) 1.10163(8) 0.0326(2) Uani d . 1 1 . .
    O O3 0.38384(15) -0.24022(8) 0.92733(9) 0.0389(2) Uani d . 1 1 . .
    N N1 0.21957(10) 0.88716(7) 0.43384(8) 0.01537(13) Uani d . 1 1 . .
    N N2 0.23356(10) 0.75384(8) 0.47404(8) 0.01648(14) Uani d . 1 1 . .
    N N3 0.23287(10) 0.49322(8) 0.53284(8) 0.01770(14) Uani d . 1 1 . .
    N N4 0.23488(11) 0.37257(8) 0.58529(8) 0.01845(15) Uani d . 1 1 . .
    N N5 0.32874(10) 0.35228(7) 0.68349(7) 0.01458(13) Uani d . 1 1 . .
    N N6 0.34560(11) -0.13715(8) 0.98386(9) 0.01954(15) Uani d . 1 1 . .
    C C1 0.20505(11) 1.15159(9) 0.34403(9) 0.01614(15) Uani d . 1 1 . .
    H H1A 0.2840 1.1076 0.3981 0.019 Uiso calc R 1 1 . .
    C C2 0.19901(12) 1.28429(9) 0.29798(9) 0.01779(16) Uani d . 1 1 . .
    H H2A 0.2732 1.3307 0.3197 0.021 Uiso calc R 1 1 . .
    C C3 0.08252(12) 1.34817(9) 0.21943(9) 0.01661(15) Uani d . 1 1 . .
    C C4 -0.02861(12) 1.28298(9) 0.18865(10) 0.01829(16) Uani d . 1 1 . .
    H H4A -0.1087 1.3283 0.1362 0.022 Uiso calc R 1 1 . .
    C C5 -0.02088(11) 1.14978(9) 0.23606(9) 0.01716(15) Uani d . 1 1 . .
    H H5A -0.0974 1.1048 0.2161 0.021 Uiso calc R 1 1 . .
    C C6 0.09732(10) 1.08100(9) 0.31252(8) 0.01409(14) Uani d . 1 1 . .
    C C7 0.11168(11) 0.93734(9) 0.35781(9) 0.01475(14) Uani d . 1 1 . .
    C C8 0.34084(11) 0.69073(8) 0.55704(8) 0.01471(14) Uani d . 1 1 . .
    C C9 0.32483(11) 0.55123(8) 0.59531(8) 0.01430(14) Uani d . 1 1 . .
    C C10 0.38769(11) 0.46173(9) 0.69309(9) 0.01486(15) Uani d . 1 1 . .
    C C11 0.34388(11) 0.22838(8) 0.76168(8) 0.01399(14) Uani d . 1 1 . .
    C C12 0.40005(11) 0.10949(9) 0.70018(9) 0.01562(15) Uani d . 1 1 . .
    H H12A 0.4375 0.1114 0.6095 0.019 Uiso calc R 1 1 . .
    C C13 0.40066(11) -0.01205(9) 0.77318(9) 0.01625(15) Uani d . 1 1 . .
    H H13A 0.4358 -0.0947 0.7334 0.019 Uiso calc R 1 1 . .
    C C14 0.34846(11) -0.00917(9) 0.90596(9) 0.01519(15) Uani d . 1 1 . .
    C C15 0.29653(12) 0.10859(9) 0.96930(9) 0.01683(15) Uani d . 1 1 . .
    H H15A 0.2643 0.1063 1.0607 0.020 Uiso calc R 1 1 . .
    C C16 0.29298(11) 0.22988(9) 0.89527(9) 0.01648(15) Uani d . 1 1 . .
    H H16A 0.2565 0.3125 0.9350 0.020 Uiso calc R 1 1 . .
    C C17 0.00858(14) 0.85722(11) 0.31287(12) 0.0258(2) Uani d . 1 1 . .
    H H17A 0.0763 0.7751 0.2777 0.039 Uiso calc R 1 1 . .
    H H17B -0.0510 0.9106 0.2449 0.039 Uiso calc R 1 1 . .
    H H17C -0.0669 0.8336 0.3867 0.039 Uiso calc R 1 1 . .
    C C18 0.49787(15) 0.46863(11) 0.78744(11) 0.0260(2) Uani d . 1 1 . .
    H H18A 0.5705 0.3807 0.7998 0.039 Uiso calc R 1 1 . .
    H H18B 0.4354 0.4940 0.8711 0.039 Uiso calc R 1 1 . .
    H H18C 0.5604 0.5357 0.7537 0.039 Uiso calc R 1 1 . .
    H H1N2 0.166(2) 0.7102(18) 0.4563(17) 0.036(4) Uiso d . 1 1 . .
loop_
    _atom_site_aniso_label
    _atom_site_aniso_U_11
    _atom_site_aniso_U_22
    _atom_site_aniso_U_33
    _atom_site_aniso_U_12
    _atom_site_aniso_U_13
    _atom_site_aniso_U_23
    Cl1 0.03489(14) 0.01270(10) 0.02708(12) -0.00533(8) -0.01090(10) 0.00374(8)
    O1 0.0224(3) 0.0150(3) 0.0216(3) -0.0064(2) -0.0073(3) 0.0008(2)
    O2 0.0440(5) 0.0211(4) 0.0239(4) -0.0016(3) 0.0085(3) 0.0065(3)
    O3 0.0768(8) 0.0139(3) 0.0274(4) -0.0118(4) -0.0103(4) 0.0005(3)
    N1 0.0177(3) 0.0118(3) 0.0165(3) -0.0038(2) -0.0032(3) 0.0019(2)
    N2 0.0197(3) 0.0118(3) 0.0190(3) -0.0052(3) -0.0061(3) 0.0030(2)
    N3 0.0223(4) 0.0151(3) 0.0175(3) -0.0071(3) -0.0062(3) 0.0025(3)
    N4 0.0239(4) 0.0161(3) 0.0177(3) -0.0078(3) -0.0080(3) 0.0032(3)
    N5 0.0180(3) 0.0123(3) 0.0144(3) -0.0048(2) -0.0041(2) 0.0008(2)
    N6 0.0214(4) 0.0149(3) 0.0222(4) -0.0047(3) -0.0045(3) 0.0032(3)
    C1 0.0186(4) 0.0148(3) 0.0159(3) -0.0048(3) -0.0054(3) 0.0018(3)
    C2 0.0225(4) 0.0148(3) 0.0177(4) -0.0060(3) -0.0061(3) 0.0006(3)
    C3 0.0208(4) 0.0115(3) 0.0166(4) -0.0023(3) -0.0031(3) 0.0006(3)
    C4 0.0178(4) 0.0159(4) 0.0203(4) -0.0016(3) -0.0055(3) 0.0019(3)
    C5 0.0156(4) 0.0161(4) 0.0201(4) -0.0041(3) -0.0045(3) 0.0018(3)
    C6 0.0143(3) 0.0132(3) 0.0143(3) -0.0033(3) -0.0014(3) 0.0009(3)
    C7 0.0149(3) 0.0139(3) 0.0156(3) -0.0046(3) -0.0023(3) 0.0016(3)
    C8 0.0177(4) 0.0120(3) 0.0138(3) -0.0031(3) -0.0016(3) 0.0006(3)
    C9 0.0166(3) 0.0121(3) 0.0145(3) -0.0040(3) -0.0029(3) 0.0007(3)
    C10 0.0172(4) 0.0119(3) 0.0160(3) -0.0039(3) -0.0037(3) 0.0002(3)
    C11 0.0155(3) 0.0119(3) 0.0147(3) -0.0040(3) -0.0025(3) 0.0011(3)
    C12 0.0182(4) 0.0138(3) 0.0149(3) -0.0039(3) -0.0016(3) -0.0009(3)
    C13 0.0186(4) 0.0127(3) 0.0175(4) -0.0034(3) -0.0028(3) -0.0007(3)
    C14 0.0159(3) 0.0120(3) 0.0176(4) -0.0038(3) -0.0029(3) 0.0020(3)
    C15 0.0193(4) 0.0148(3) 0.0151(3) -0.0032(3) -0.0004(3) 0.0007(3)
    C16 0.0202(4) 0.0127(3) 0.0155(4) -0.0027(3) -0.0008(3) -0.0007(3)
    C17 0.0286(5) 0.0222(4) 0.0321(5) -0.0143(4) -0.0149(4) 0.0086(4)
    C18 0.0358(6) 0.0183(4) 0.0299(5) -0.0112(4) -0.0197(4) 0.0046(4)
_geom_special_details
;
 All esds (except the esd in the dihedral angle between two l.s. planes)
 are estimated using the full covariance matrix.  The cell esds are taken
 into account individually in the estimation of esds in distances, angles
 and torsion angles; correlations between esds in cell parameters are only
 used when they are defined by crystal symmetry.  An approximate (isotropic)
 treatment of cell esds is used for estimating esds involving l.s. planes.
;
loop_
    _geom_bond_atom_site_label_1
    _geom_bond_atom_site_label_2
    _geom_bond_site_symmetry_2
    _geom_bond_distance
    _geom_bond_publ_flag
    Cl1 C3 . 1.7429(9) ?
    O1 C8 . 1.2214(11) ?
    O2 N6 . 1.2231(12) ?
    O3 N6 . 1.2205(12) ?
    N1 C7 . 1.2926(12) ?
    N1 N2 . 1.3722(10) ?
    N2 C8 . 1.3657(12) ?
    N2 H1N2 . 0.870(18) ?
    N3 N4 . 1.2979(11) ?
    N3 C9 . 1.3692(12) ?
    N4 N5 . 1.3676(11) ?
    N5 C10 . 1.3594(11) ?
    N5 C11 . 1.4257(11) ?
    N6 C14 . 1.4728(12) ?
    C1 C2 . 1.3884(12) ?
    C1 C6 . 1.4025(13) ?
    C1 H1A . 0.9500 ?
    C2 C3 . 1.3912(13) ?
    C2 H2A . 0.9500 ?
    C3 C4 . 1.3859(14) ?
    C4 C5 . 1.3948(13) ?
    C4 H4A . 0.9500 ?
    C5 C6 . 1.4007(13) ?
    C5 H5A . 0.9500 ?
    C6 C7 . 1.4836(12) ?
    C7 C17 . 1.4998(14) ?
    C8 C9 . 1.4799(12) ?
    C9 C10 . 1.3806(12) ?
    C10 C18 . 1.4852(13) ?
    C11 C12 . 1.3915(12) ?
    C11 C16 . 1.3943(12) ?
    C12 C13 . 1.3903(12) ?
    C12 H12A . 0.9500 ?
    C13 C14 . 1.3889(13) ?
    C13 H13A . 0.9500 ?
    C14 C15 . 1.3892(13) ?
    C15 C16 . 1.3900(12) ?
    C15 H15A . 0.9500 ?
    C16 H16A . 0.9500 ?
    C17 H17A . 0.9800 ?
    C17 H17B . 0.9800 ?
    C17 H17C . 0.9800 ?
    C18 H18A . 0.9800 ?
    C18 H18B . 0.9800 ?
    C18 H18C . 0.9800 ?
loop_
    _geom_angle_atom_site_label_1
    _geom_angle_atom_site_label_2
    _geom_angle_atom_site_label_3
    _geom_angle_site_symmetry_1
    _geom_angle_site_symmetry_3
    _geom_angle
    _geom_angle_publ_flag
    C7 N1 N2 . . 115.65(8) ?
    C8 N2 N1 . . 120.88(8) ?
    C8 N2 H1N2 . . 117.8(12) ?
    N1 N2 H1N2 . . 120.8(12) ?
    N4 N3 C9 . . 109.30(8) ?
    N3 N4 N5 . . 106.77(7) ?
    C10 N5 N4 . . 111.60(7) ?
    C10 N5 C11 . . 130.38(8) ?
    N4 N5 C11 . . 117.94(7) ?
    O3 N6 O2 . . 123.62(9) ?
    O3 N6 C14 . . 118.11(9) ?
    O2 N6 C14 . . 118.27(8) ?
    C2 C1 C6 . . 121.50(8) ?
    C2 C1 H1A . . 119.3 ?
    C6 C1 H1A . . 119.3 ?
    C1 C2 C3 . . 118.88(9) ?
    C1 C2 H2A . . 120.6 ?
    C3 C2 H2A . . 120.6 ?
    C4 C3 C2 . . 121.41(8) ?
    C4 C3 Cl1 . . 119.51(7) ?
    C2 C3 Cl1 . . 119.08(7) ?
    C3 C4 C5 . . 118.87(8) ?
    C3 C4 H4A . . 120.6 ?
    C5 C4 H4A . . 120.6 ?
    C4 C5 C6 . . 121.37(9) ?
    C4 C5 H5A . . 119.3 ?
    C6 C5 H5A . . 119.3 ?
    C5 C6 C1 . . 117.93(8) ?
    C5 C6 C7 . . 121.78(8) ?
    C1 C6 C7 . . 120.28(8) ?
    N1 C7 C6 . . 115.96(8) ?
    N1 C7 C17 . . 123.38(8) ?
    C6 C7 C17 . . 120.63(8) ?
    O1 C8 N2 . . 125.21(8) ?
    O1 C8 C9 . . 123.63(8) ?
    N2 C8 C9 . . 111.15(8) ?
    N3 C9 C10 . . 109.28(8) ?
    N3 C9 C8 . . 120.79(8) ?
    C10 C9 C8 . . 129.91(8) ?
    N5 C10 C9 . . 103.05(8) ?
    N5 C10 C18 . . 124.22(8) ?
    C9 C10 C18 . . 132.69(9) ?
    C12 C11 C16 . . 122.23(8) ?
    C12 C11 N5 . . 118.44(8) ?
    C16 C11 N5 . . 119.21(8) ?
    C13 C12 C11 . . 119.11(8) ?
    C13 C12 H12A . . 120.4 ?
    C11 C12 H12A . . 120.4 ?
    C14 C13 C12 . . 118.08(8) ?
    C14 C13 H13A . . 121.0 ?
    C12 C13 H13A . . 121.0 ?
    C13 C14 C15 . . 123.40(8) ?
    C13 C14 N6 . . 118.58(8) ?
    C15 C14 N6 . . 118.02(8) ?
    C14 C15 C16 . . 118.22(8) ?
    C14 C15 H15A . . 120.9 ?
    C16 C15 H15A . . 120.9 ?
    C15 C16 C11 . . 118.92(8) ?
    C15 C16 H16A . . 120.5 ?
    C11 C16 H16A . . 120.5 ?
    C7 C17 H17A . . 109.5 ?
    C7 C17 H17B . . 109.5 ?
    H17A C17 H17B . . 109.5 ?
    C7 C17 H17C . . 109.5 ?
    H17A C17 H17C . . 109.5 ?
    H17B C17 H17C . . 109.5 ?
    C10 C18 H18A . . 109.5 ?
    C10 C18 H18B . . 109.5 ?
    H18A C18 H18B . . 109.5 ?
    C10 C18 H18C . . 109.5 ?
    H18A C18 H18C . . 109.5 ?
    H18B C18 H18C . . 109.5 ?
loop_
    _geom_torsion_atom_site_label_1
    _geom_torsion_atom_site_label_2
    _geom_torsion_atom_site_label_3
    _geom_torsion_atom_site_label_4
    _geom_torsion_site_symmetry_1
    _geom_torsion_site_symmetry_2
    _geom_torsion_site_symmetry_3
    _geom_torsion_site_symmetry_4
    _geom_torsion
    _geom_torsion_publ_flag
    C7 N1 N2 C8 . . . . -178.43(8) ?
    C9 N3 N4 N5 . . . . 0.29(10) ?
    N3 N4 N5 C10 . . . . -0.24(11) ?
    N3 N4 N5 C11 . . . . 176.83(8) ?
    C6 C1 C2 C3 . . . . 0.35(14) ?
    C1 C2 C3 C4 . . . . 1.24(14) ?
    C1 C2 C3 Cl1 . . . . -178.52(7) ?
    C2 C3 C4 C5 . . . . -1.10(14) ?
    Cl1 C3 C4 C5 . . . . 178.66(7) ?
    C3 C4 C5 C6 . . . . -0.64(14) ?
    C4 C5 C6 C1 . . . . 2.15(14) ?
    C4 C5 C6 C7 . . . . -176.84(9) ?
    C2 C1 C6 C5 . . . . -2.00(14) ?
    C2 C1 C6 C7 . . . . 177.00(8) ?
    N2 N1 C7 C6 . . . . -179.22(7) ?
    N2 N1 C7 C17 . . . . -1.02(14) ?
    C5 C6 C7 N1 . . . . -176.20(8) ?
    C1 C6 C7 N1 . . . . 4.84(13) ?
    C5 C6 C7 C17 . . . . 5.55(14) ?
    C1 C6 C7 C17 . . . . -173.42(9) ?
    N1 N2 C8 O1 . . . . -4.64(14) ?
    N1 N2 C8 C9 . . . . 175.17(8) ?
    N4 N3 C9 C10 . . . . -0.25(11) ?
    N4 N3 C9 C8 . . . . -178.64(8) ?
    O1 C8 C9 N3 . . . . -169.32(9) ?
    N2 C8 C9 N3 . . . . 10.87(12) ?
    O1 C8 C9 C10 . . . . 12.66(16) ?
    N2 C8 C9 C10 . . . . -167.16(9) ?
    N4 N5 C10 C9 . . . . 0.09(10) ?
    C11 N5 C10 C9 . . . . -176.51(9) ?
    N4 N5 C10 C18 . . . . -177.85(10) ?
    C11 N5 C10 C18 . . . . 5.55(16) ?
    N3 C9 C10 N5 . . . . 0.09(10) ?
    C8 C9 C10 N5 . . . . 178.30(9) ?
    N3 C9 C10 C18 . . . . 177.77(11) ?
    C8 C9 C10 C18 . . . . -4.03(18) ?
    C10 N5 C11 C12 . . . . -126.78(10) ?
    N4 N5 C11 C12 . . . . 56.80(12) ?
    C10 N5 C11 C16 . . . . 57.15(13) ?
    N4 N5 C11 C16 . . . . -119.27(10) ?
    C16 C11 C12 C13 . . . . 2.20(14) ?
    N5 C11 C12 C13 . . . . -173.74(8) ?
    C11 C12 C13 C14 . . . . -1.61(13) ?
    C12 C13 C14 C15 . . . . -0.29(14) ?
    C12 C13 C14 N6 . . . . 178.83(8) ?
    O3 N6 C14 C13 . . . . -2.62(14) ?
    O2 N6 C14 C13 . . . . 176.82(10) ?
    O3 N6 C14 C15 . . . . 176.54(10) ?
    O2 N6 C14 C15 . . . . -4.02(14) ?
    C13 C14 C15 C16 . . . . 1.63(15) ?
    N6 C14 C15 C16 . . . . -177.48(8) ?
    C14 C15 C16 C11 . . . . -1.05(14) ?
    C12 C11 C16 C15 . . . . -0.83(14) ?
    N5 C11 C16 C15 . . . . 175.08(8) ?
loop_
    _geom_hbond_atom_site_label_D
    _geom_hbond_atom_site_label_H
    _geom_hbond_atom_site_label_A
    _geom_hbond_site_symmetry_A
    _geom_hbond_distance_DH
    _geom_hbond_distance_HA
    _geom_hbond_distance_DA
    _geom_hbond_angle_DHA
    _geom_hbond_publ_flag
    C13 H13A O1 1_545 0.95 2.32 3.2226(12) 158 yes
_iucr_refine_instructions_details
;
TITL bk134_0m in P-1   (100K)
CELL 0.71073   8.6603  10.2844  10.4033  83.816  81.402  76.373
ZERR    2.00   0.0001   0.0001   0.0001   0.001   0.001   0.001
LATT  1
SFAC C H N O CL
UNIT 36 30 12 6 2
TEMP -173.000
SIZE 0.172 0.192 0.309
L.S. 10
BOND $H
FMAP 2 1 60
PLAN 20
ACTA
CONF
OMIT 11 5 11
WGHT      0.0635      0.2969
FVAR       0.68748
CL1   5    0.077309    1.513499    0.158219    11.00000    0.03489    0.01270 =
         0.02708    0.00374   -0.01090   -0.00533
O1    4    0.437824    0.741309    0.595893    11.00000    0.02241    0.01505 =
         0.02162    0.00083   -0.00731   -0.00644
O2    4    0.306290   -0.134460    1.101631    11.00000    0.04403    0.02110 =
         0.02391    0.00654    0.00852   -0.00158
O3    4    0.383836   -0.240216    0.927329    11.00000    0.07682    0.01390 =
         0.02742    0.00045   -0.01031   -0.01179
N1    3    0.219571    0.887165    0.433835    11.00000    0.01768    0.01181 =
         0.01651    0.00193   -0.00315   -0.00382
N2    3    0.233558    0.753840    0.474044    11.00000    0.01974    0.01176 =
         0.01898    0.00303   -0.00610   -0.00519
N3    3    0.232871    0.493219    0.532841    11.00000    0.02231    0.01509 =
         0.01748    0.00248   -0.00619   -0.00707
N4    3    0.234878    0.372569    0.585294    11.00000    0.02391    0.01610 =
         0.01765    0.00318   -0.00797   -0.00777
N5    3    0.328737    0.352276    0.683486    11.00000    0.01803    0.01226 =
         0.01438    0.00078   -0.00406   -0.00479
N6    3    0.345598   -0.137150    0.983856    11.00000    0.02136    0.01490 =
         0.02219    0.00318   -0.00446   -0.00473
C1    1    0.205052    1.151591    0.344030    11.00000    0.01859    0.01482 =
         0.01586    0.00182   -0.00540   -0.00477
AFIX  43
H1A   2    0.283953    1.107615    0.398109    11.00000   -1.20000
AFIX   0
C2    1    0.199008    1.284292    0.297978    11.00000    0.02248    0.01483 =
         0.01772    0.00060   -0.00612   -0.00602
AFIX  43
H2A   2    0.273164    1.330688    0.319738    11.00000   -1.20000
AFIX   0
C3    1    0.082522    1.348169    0.219431    11.00000    0.02084    0.01154 =
         0.01664    0.00056   -0.00306   -0.00234
C4    1   -0.028613    1.282983    0.188650    11.00000    0.01782    0.01591 =
         0.02029    0.00193   -0.00549   -0.00162
AFIX  43
H4A   2   -0.108704    1.328256    0.136150    11.00000   -1.20000
AFIX   0
C5    1   -0.020877    1.149779    0.236062    11.00000    0.01557    0.01605 =
         0.02013    0.00178   -0.00453   -0.00411
AFIX  43
H5A   2   -0.097357    1.104772    0.216082    11.00000   -1.20000
AFIX   0
C6    1    0.097321    1.080998    0.312521    11.00000    0.01432    0.01320 =
         0.01428    0.00088   -0.00145   -0.00325
C7    1    0.111684    0.937343    0.357806    11.00000    0.01491    0.01392 =
         0.01562    0.00158   -0.00231   -0.00461
C8    1    0.340844    0.690734    0.557041    11.00000    0.01773    0.01197 =
         0.01384    0.00062   -0.00157   -0.00314
C9    1    0.324829    0.551235    0.595310    11.00000    0.01656    0.01215 =
         0.01447    0.00070   -0.00288   -0.00396
C10   1    0.387691    0.461731    0.693085    11.00000    0.01725    0.01186 =
         0.01601    0.00024   -0.00369   -0.00394
C11   1    0.343879    0.228377    0.761685    11.00000    0.01554    0.01191 =
         0.01473    0.00105   -0.00251   -0.00403
C12   1    0.400046    0.109490    0.700176    11.00000    0.01817    0.01377 =
         0.01492   -0.00090   -0.00164   -0.00393
AFIX  43
H12A  2    0.437468    0.111351    0.609521    11.00000   -1.20000
AFIX   0
C13   1    0.400659   -0.012054    0.773181    11.00000    0.01859    0.01265 =
         0.01751   -0.00067   -0.00283   -0.00341
AFIX  43
H13A  2    0.435771   -0.094695    0.733396    11.00000   -1.20000
AFIX   0
C14   1    0.348458   -0.009172    0.905959    11.00000    0.01589    0.01200 =
         0.01757    0.00203   -0.00294   -0.00378
C15   1    0.296525    0.108591    0.969295    11.00000    0.01925    0.01485 =
         0.01510    0.00072   -0.00039   -0.00318
AFIX  43
H15A  2    0.264297    0.106288    1.060748    11.00000   -1.20000
AFIX   0
C16   1    0.292983    0.229879    0.895270    11.00000    0.02019    0.01273 =
         0.01545   -0.00066   -0.00075   -0.00273
AFIX  43
H16A  2    0.256479    0.312456    0.935046    11.00000   -1.20000
AFIX   0
C17   1    0.008583    0.857216    0.312869    11.00000    0.02859    0.02219 =
         0.03212    0.00863   -0.01490   -0.01428
AFIX 137
H17A  2    0.076323    0.775084    0.277701    11.00000   -1.50000
H17B  2   -0.051039    0.910585    0.244865    11.00000   -1.50000
H17C  2   -0.066905    0.833620    0.386679    11.00000   -1.50000
AFIX   0
C18   1    0.497865    0.468625    0.787443    11.00000    0.03579    0.01831 =
         0.02993    0.00459   -0.01971   -0.01121
AFIX 137
H18A  2    0.570478    0.380726    0.799780    11.00000   -1.50000
H18B  2    0.435365    0.493976    0.871128    11.00000   -1.50000
H18C  2    0.560449    0.535723    0.753680    11.00000   -1.50000
AFIX   0
H1N2  2    0.165686    0.710176    0.456276    11.00000    0.03569
HKLF 4
REM  bk134_0m in P-1   (100K)
REM R1 =  0.0413 for   6598 Fo > 4sig(Fo)  and  0.0504 for all   7839 data
REM    259 parameters refined using      0 restraints
END
WGHT      0.0635      0.2969
REM Highest difference peak  0.561,  deepest hole -0.451,  1-sigma level  0.065
Q1    1   0.3650  0.5095  0.6422  11.00000  0.05    0.56
Q2    1   0.4147  0.0456  0.7382  11.00000  0.05    0.52
Q3    1   0.0328  1.1076  0.2766  11.00000  0.05    0.48
Q4    1   0.1479  1.1204  0.3292  11.00000  0.05    0.48
Q5    1   0.0275  1.3178  0.2032  11.00000  0.05    0.48
Q6    1   0.2477 -0.1387  1.0672  11.00000  0.05    0.47
Q7    1   0.3314  0.0443  0.9376  11.00000  0.05    0.47
Q8    1   0.2925  0.1732  0.9394  11.00000  0.05    0.46
Q9    1   0.3314  0.2215  0.8318  11.00000  0.05    0.46
Q10   1   0.3509  0.3983  0.6945  11.00000  0.05    0.46
Q11   1   0.1393  1.3140  0.2583  11.00000  0.05    0.46
Q12   1   0.3802  0.1658  0.7362  11.00000  0.05    0.46
Q13   1   0.1529  0.9131  0.3978  11.00000  0.05    0.46
Q14   1   0.3749 -0.0147  0.8412  11.00000  0.05    0.45
Q15   1  -0.0248  1.2141  0.2065  11.00000  0.05    0.44
Q16   1   0.1985  1.2179  0.3224  11.00000  0.05    0.44
Q17   1   0.4426  0.4651  0.7423  11.00000  0.05    0.44
Q18   1   0.3294  0.6257  0.5789  11.00000  0.05    0.44
Q19   1   0.4787  0.5571  0.8143  11.00000  0.05    0.40
Q20   1   0.2868  0.7299  0.5153  11.00000  0.05    0.39
;
