# Supplementary material for: N′-[1-(4-Chloro­phen­yl)ethyl­idene]-5-methyl-1-(4-nitro­phen­yl)-1H-1,2,3-triazole-4-carbohydrazide
Source: Acta Crystallogr Sect E Struct Rep Online. 2012 Jun 23;68(Pt 7):o2164. doi: 10.1107/S1600536812027535 (PMC3393971; doi:10.1107/S1600536812027535)
Supplement: Supplementary file 2 [file e-68-o2164-Isup2.hkl]

# 
# h,k,l, Fc-squared, Fo-squared, sigma(Fo-squared) and status flag 
# 
data_I
_shelx_title ' bk134_0m in P-1   (100K)' 
_shelx_refln_list_code          4 
_shelx_F_calc_maximum      146.32 
_exptl_crystal_F_000       412.00 
_reflns_d_resolution_high  0.6160 
 
loop_ 
 _symmetry_equiv_pos_as_xyz 
 'x, y, z' 
 '-x, -y, -z' 
 
_cell_length_a     8.6603 
_cell_length_b    10.2844 
_cell_length_c    10.4033 
_cell_angle_alpha  83.816 
_cell_angle_beta   81.402 
_cell_angle_gamma  76.373 
 
_shelx_F_squared_multiplier     1.000 
 
loop_ 
 _refln_index_h 
 _refln_index_k 
 _refln_index_l 
 _refln_F_squared_calc 
 _refln_F_squared_meas 
 _refln_F_squared_sigma 
 _refln_observed_status 
   1   0   0      102.40      103.04      1.16 o 
   2   0   0      876.40      960.64     13.00 o 
   3   0   0     3757.86     3991.65     45.80 o 
   4   0   0       52.60       59.65      1.21 o 
   5   0   0        5.66        4.37      0.38 o 
   6   0   0      140.23       99.87      1.59 o 
   7   0   0      596.07      630.91      7.28 o 
   8   0   0       26.44       23.88      1.50 o 
   9   0   0      293.65      299.77      5.20 o 
  10   0   0       79.32       78.00      4.07 o 
  11   0   0       11.94       12.33      2.15 o 
  12   0   0       34.51       41.76      3.54 o 
  13   0   0        1.71        0.85      1.29 o 
 -13   1   0       45.53       47.47      3.82 o 
 -12   1   0       80.25       69.04      4.29 o 
 -11   1   0       19.63       16.04      2.41 o 
 -10   1   0        7.98        6.89      1.58 o 
  -9   1   0       45.23       42.62      2.05 o 
  -8   1   0       17.52       20.36      1.32 o 
  -7   1   0      145.03      155.18      2.94 o 
  -6   1   0       39.66       32.10      1.54 o 
  -5   1   0       52.05       54.31      0.98 o 
  -4   1   0       33.33       42.02      0.86 o 
  -3   1   0       62.58       53.43      1.65 o 
  -2   1   0       20.04       25.43      0.51 o 
  -1   1   0       15.11       16.63      0.79 o 
   0   1   0       14.87        6.75      0.62 o 
   1   1   0      101.98      105.65      2.00 o 
   2   1   0      916.44      969.93     12.33 o 
   3   1   0     2030.50     2114.51     15.69 o 
   4   1   0      186.00      220.32      1.99 o 
   5   1   0      438.10      507.78      4.56 o 
   6   1   0      271.03      242.93      2.65 o 
   7   1   0      507.05      528.55      6.46 o 
   8   1   0       71.44       65.64      2.51 o 
   9   1   0      294.20      306.10      4.86 o 
  10   1   0      261.88      254.63      7.32 o 
  11   1   0        0.11       -0.85      1.11 o 
  12   1   0        9.01        6.83      1.93 o 
  13   1   0       20.39       20.07      3.06 o 
 -13   2   0        8.02        8.02      2.05 o 
 -12   2   0       15.63       15.26      2.44 o 
 -11   2   0        0.11        3.34      1.30 o 
 -10   2   0        0.49        0.23      0.84 o 
  -9   2   0      175.21      193.25      5.97 o 
  -8   2   0       92.69       98.82      2.76 o 
  -7   2   0      146.13      148.40      2.78 o 
  -6   2   0      522.59      560.88      5.89 o 
  -5   2   0      365.11      414.77      5.24 o 
  -4   2   0      413.13      466.35      5.64 o 
  -3   2   0        0.01       -0.06      0.37 o 
  -2   2   0      523.45      461.59      6.24 o 
  -1   2   0      217.46      202.06      2.57 o 
   0   2   0        0.52        1.60      0.69 o 
   1   2   0     1685.25     1801.23     13.67 o 
   2   2   0      645.59      656.06      6.40 o 
   3   2   0      782.04      841.96      6.10 o 
   4   2   0      180.07      231.96      2.18 o 
   5   2   0      435.31      446.59      3.85 o 
   6   2   0       94.07       95.75      1.35 o 
   7   2   0      188.94      200.25      3.25 o 
   8   2   0        5.48        4.22      0.75 o 
   9   2   0        0.03        1.02      0.63 o 
  10   2   0      172.70      189.38      6.63 o 
  11   2   0        3.69        3.04      1.00 o 
  12   2   0       17.96       15.71      2.63 o 
  13   2   0       39.10       38.05      4.16 o 
 -12   3   0        0.19       -0.53      1.18 o 
 -11   3   0        0.02        1.53      1.03 o 
 -10   3   0       38.77       39.48      2.80 o 
  -9   3   0       21.97       24.74      2.07 o 
  -8   3   0       55.81       54.98      4.01 o 
  -7   3   0       18.19       20.06      1.11 o 
  -6   3   0       60.17       60.57      1.74 o 
  -5   3   0      324.57      312.25      4.07 o 
  -4   3   0      905.03      973.40     11.86 o 
  -3   3   0       45.20       54.53      1.46 o 
  -2   3   0      433.58      443.67      5.90 o 
  -1   3   0       51.13       66.17      1.23 o 
   0   3   0     3136.80     3266.50     25.77 o 
   1   3   0      562.62      590.85      6.09 o 
   2   3   0       50.73       62.32      0.94 o 
   3   3   0      766.13      874.27      6.48 o 
   4   3   0        9.87        4.41      0.37 o 
   5   3   0      231.45      287.63      2.72 o 
   6   3   0        0.08        0.08      0.26 o 
   7   3   0      323.01      339.24      5.31 o 
   8   3   0       23.16       27.34      1.30 o 
   9   3   0        1.53        1.19      0.73 o 
  10   3   0       53.91       52.13      2.49 o 
  11   3   0        0.12        0.35      0.81 o 
  12   3   0       14.14       12.62      1.62 o 
  13   3   0       64.87       64.17      4.76 o 
 -12   4   0        0.02       -0.39      1.11 o 
 -11   4   0        1.17        1.18      1.16 o 
 -10   4   0       61.68       63.47      3.41 o 
  -9   4   0      143.47      148.37      4.93 o 
  -8   4   0       10.61       12.44      2.45 o 
  -7   4   0       39.38       41.40      1.52 o 
  -6   4   0      241.47      246.59     12.35 o 
  -5   4   0       22.32       26.42      0.58 o 
  -4   4   0        4.97        2.20      0.45 o 
  -3   4   0       56.31       40.60      1.21 o 
  -2   4   0      797.62      788.59      8.08 o 
  -1   4   0       96.46      108.16      1.82 o 
   0   4   0      399.80      439.15      4.15 o 
   1   4   0      517.05      620.38      5.05 o 
   2   4   0      246.67      234.56      2.24 o 
   3   4   0      166.34      170.73      2.01 o 
   4   4   0     1102.67     1118.66     12.51 o 
   5   4   0       10.17        5.82      0.45 o 
   6   4   0      221.04      220.87      2.35 o 
   7   4   0      216.24      219.22      2.66 o 
   8   4   0        0.04        1.14      0.57 o 
   9   4   0        1.55        0.96      0.62 o 
  10   4   0       18.73       20.85      1.59 o 
  11   4   0       14.90       16.90      1.80 o 
  12   4   0       13.29       11.56      1.63 o 
  13   4   0       21.52       18.06      2.43 o 
 -11   5   0       15.86       20.05      2.45 o 
 -10   5   0       71.90       69.07      3.49 o 
  -9   5   0       13.37       19.22      1.98 o 
  -8   5   0      142.71      147.44      3.01 o 
  -7   5   0      173.27      177.49      4.01 o 
  -6   5   0      106.44       99.68      6.08 o 
  -5   5   0        9.36       12.59      0.86 o 
  -4   5   0        2.49        2.60      0.45 o 
  -3   5   0       96.51       92.13      1.61 o 
  -2   5   0      177.80      156.02      2.04 o 
  -1   5   0     1603.71     1911.33     13.89 o 
   0   5   0     3579.05     3812.57     25.06 o 
   1   5   0       16.72       21.43      0.74 o 
   2   5   0        7.44        6.17      0.42 o 
   3   5   0      365.40      405.13      3.33 o 
   4   5   0      141.82      141.24      2.14 o 
   5   5   0      596.24      579.10      4.93 o 
   6   5   0      167.56      160.72      1.91 o 
   7   5   0        8.59        7.80      0.69 o 
   8   5   0        6.69        4.59      0.60 o 
   9   5   0      101.45       87.25      2.32 o 
  10   5   0       19.00       19.83      1.41 o 
  11   5   0       48.06       42.76      2.26 o 
  12   5   0       24.24       21.89      1.85 o 
  13   5   0        3.27        4.14      1.81 o 
 -11   6   0       36.66       43.91      3.04 o 
 -10   6   0       19.86       19.26      2.22 o 
  -9   6   0        1.35       -0.65      0.74 o 
  -8   6   0      119.23      117.90      3.45 o 
  -7   6   0        0.02        0.61      1.28 o 
  -6   6   0        5.49        4.87      0.71 o 
  -5   6   0        0.01        0.29      0.36 o 
  -4   6   0      611.18      603.09      6.84 o 
  -3   6   0       78.05       74.88      1.57 o 
  -2   6   0       60.81       46.96      0.93 o 
  -1   6   0     1370.19     1455.41     10.33 o 
   0   6   0      151.47      145.97      2.02 o 
   1   6   0        0.02        0.77      0.29 o 
   2   6   0       70.04       77.02      1.24 o 
   3   6   0      240.81      276.36      2.57 o 
   4   6   0     1074.88     1077.74      7.25 o 
   5   6   0       75.02       65.22      1.30 o 
   6   6   0       25.53       29.34      1.03 o 
   7   6   0     1112.92     1065.61      9.06 o 
   8   6   0       91.74       94.56      1.89 o 
   9   6   0       33.24       27.91      1.61 o 
  10   6   0      106.04       97.76      2.96 o 
  11   6   0      136.60      135.21      4.47 o 
  12   6   0       26.23       30.53      2.63 o 
  13   6   0        1.58        3.35      2.12 o 
 -10   7   0        2.38        2.39      1.14 o 
  -9   7   0       18.08       20.11      3.64 o 
  -8   7   0        0.63        1.82      0.77 o 
  -7   7   0       31.17       32.22      2.01 o 
  -6   7   0      623.38      630.81      8.79 o 
  -5   7   0      756.42      768.54      8.64 o 
  -4   7   0      154.41      153.66      2.39 o 
  -3   7   0       14.48       12.42      0.78 o 
  -2   7   0       19.01       15.80      0.80 o 
  -1   7   0      252.10      239.59      2.40 o 
   0   7   0       15.61       15.70      0.76 o 
   1   7   0      174.76      192.14      2.47 o 
   2   7   0       23.41       32.39      0.86 o 
   3   7   0      426.63      400.51      3.25 o 
   4   7   0     1302.37     1285.54      9.02 o 
   5   7   0      456.25      457.56      4.40 o 
   6   7   0      434.34      409.05      4.61 o 
   7   7   0      248.46      231.35      4.22 o 
   8   7   0        1.21        2.29      0.82 o 
   9   7   0       14.45       14.47      1.14 o 
  10   7   0        4.61        3.64      2.10 o 
  11   7   0        4.46        6.07      1.62 o 
  12   7   0       12.82       15.26      2.89 o 
  13   7   0        2.75       -1.05      2.97 o 
 -10   8   0       11.58       14.05      1.89 o 
  -9   8   0        8.01        5.90      1.34 o 
  -8   8   0       70.69       78.14      2.87 o 
  -7   8   0       55.28       62.58      2.40 o 
  -6   8   0       46.22       49.90      1.95 o 
  -5   8   0       87.28       81.76      1.98 o 
  -4   8   0       30.05       27.44      2.72 o 
  -3   8   0        2.55        3.39      0.60 o 
  -2   8   0      187.50      173.90      2.09 o 
  -1   8   0      251.12      225.46      2.74 o 
   0   8   0     2390.19     2313.55     18.45 o 
   1   8   0       39.53       44.22      1.27 o 
   2   8   0     1091.65     1050.87      8.79 o 
   3   8   0      395.77      387.68      3.87 o 
   4   8   0      500.88      465.15      4.09 o 
   5   8   0       22.21       21.43      0.97 o 
   6   8   0      389.55      377.02      4.77 o 
   7   8   0       32.49       36.09      1.95 o 
   8   8   0       39.36       44.13      1.98 o 
   9   8   0      105.95      105.82      2.68 o 
  10   8   0        8.95       12.98      1.88 o 
  11   8   0        1.09        2.85      1.33 o 
  12   8   0       46.01       44.02      4.03 o 
  13   8   0      174.91      186.28      7.11 o 
  -9   9   0        0.01        0.19      0.89 o 
  -8   9   0        0.28        0.13      0.81 o 
  -7   9   0        7.33        8.60      1.20 o 
  -6   9   0       49.50       51.71      1.91 o 
  -5   9   0       67.83       68.59      1.98 o 
  -4   9   0      174.32      174.90      3.27 o 
  -3   9   0       12.87       11.63      0.82 o 
  -2   9   0      190.45      173.35      2.62 o 
  -1   9   0     1133.48     1032.77      9.67 o 
   0   9   0       30.09       36.41      1.33 o 
   1   9   0      425.24      355.45      4.28 o 
   2   9   0      184.47      150.11      2.41 o 
   3   9   0     1181.30     1106.60      8.76 o 
   4   9   0       42.34       31.21      1.16 o 
   5   9   0       26.82       26.89      1.06 o 
   6   9   0      138.17      142.54      2.96 o 
   7   9   0        4.19        4.63      0.94 o 
   8   9   0        0.80        2.77      1.36 o 
   9   9   0       47.74       38.81      4.16 o 
  10   9   0        0.09        1.04      0.89 o 
  11   9   0       37.47       46.50      5.30 o 
  12   9   0       26.45       29.70      6.85 o 
  13   9   0        3.31        4.20      2.44 o 
  -8  10   0       15.82       20.73      1.98 o 
  -7  10   0        0.34       -1.31      2.91 o 
  -6  10   0      165.21      166.68      4.31 o 
  -5  10   0       23.34       24.51      1.55 o 
  -4  10   0       51.16       49.08      1.87 o 
  -3  10   0       37.31       37.93      1.47 o 
  -2  10   0       67.25       74.02      1.93 o 
  -1  10   0        2.19       -0.05      0.78 o 
   0  10   0       47.39       35.04      1.44 o 
   1  10   0      221.25      202.82      3.17 o 
   2  10   0      100.89       98.84      2.34 o 
   3  10   0      345.23      333.00      4.40 o 
   4  10   0      206.66      223.76      3.17 o 
   5  10   0       78.60       74.99      1.80 o 
   6  10   0        0.73        0.28      0.57 o 
   7  10   0       96.75      103.34      2.70 o 
   8  10   0       78.92       81.64      2.78 o 
   9  10   0       12.12       14.08      1.56 o 
  10  10   0       18.76       21.49      2.38 o 
  11  10   0        1.97        2.31      2.08 o 
  12  10   0       12.41        8.05      3.24 o 
  -8  11   0       41.99       44.62      2.69 o 
  -7  11   0        0.31        0.13      0.95 o 
  -6  11   0       22.18       23.21      1.66 o 
  -5  11   0       20.41       18.17      1.55 o 
  -4  11   0      149.66      145.98      4.65 o 
  -3  11   0      156.22      153.70      3.47 o 
  -2  11   0       45.76       46.19      2.01 o 
  -1  11   0       62.62       66.00      2.25 o 
   0  11   0       28.30       29.11      1.53 o 
   1  11   0       57.85       58.00      1.90 o 
   2  11   0      206.69      188.51      3.52 o 
   3  11   0        0.10        0.50      0.70 o 
   4  11   0      167.50      172.03      3.40 o 
   5  11   0       11.18       10.61      1.00 o 
   6  11   0        3.66        3.16      1.71 o 
   7  11   0       35.13       37.70      2.69 o 
   8  11   0      107.71      105.61      3.09 o 
   9  11   0       97.46      105.99      3.29 o 
  10  11   0        8.74        7.55      1.63 o 
  11  11   0       81.94       76.40      6.26 o 
  12  11   0        0.10       -1.80      1.80 o 
  -7  12   0        8.89        6.65      1.57 o 
  -6  12   0       87.90       90.19      3.78 o 
  -5  12   0        4.53        1.74      0.99 o 
  -4  12   0       61.42       67.12      3.46 o 
  -3  12   0       53.88       52.08      2.35 o 
  -2  12   0      125.06      115.02      3.80 o 
  -1  12   0      126.06      129.25      3.36 o 
   0  12   0       14.35       10.83      1.34 o 
   1  12   0        0.00        1.44      0.74 o 
   2  12   0        2.45        2.26      0.95 o 
   3  12   0      263.82      266.53      5.10 o 
   4  12   0      454.78      462.01      8.11 o 
   5  12   0       15.23       19.24      1.90 o 
   6  12   0      165.93      159.93      4.36 o 
   7  12   0        1.11        1.67      1.52 o 
   8  12   0        0.14        1.80      1.78 o 
   9  12   0       38.65       35.19      3.78 o 
  10  12   0        0.17        0.47      1.38 o 
  11  12   0       26.25       35.98      3.44 o 
  -5  13   0       11.24       11.17      1.58 o 
  -4  13   0        0.06        1.15      0.99 o 
  -3  13   0        2.63        2.49      1.08 o 
  -2  13   0       22.19       21.15      1.94 o 
  -1  13   0      129.93      129.85      3.81 o 
   0  13   0       33.50       37.65      2.28 o 
   1  13   0        0.38        0.21      0.94 o 
   2  13   0        8.98       10.75      1.93 o 
   3  13   0      158.62      145.42      4.19 o 
   4  13   0       65.29       73.94      3.04 o 
   5  13   0       99.26       96.72      2.94 o 
   6  13   0      337.71      336.69      6.95 o 
   7  13   0       36.08       40.02      3.04 o 
   8  13   0        4.99        5.13      3.54 o 
   9  13   0       11.48       12.74      2.25 o 
  10  13   0        8.82       11.64      2.13 o 
  -4  14   0        2.45        1.55      1.17 o 
  -3  14   0       49.40       44.17      3.09 o 
  -2  14   0      116.77      112.63     11.12 o 
  -1  14   0      271.76      283.99      7.44 o 
   0  14   0       68.55       69.90      3.06 o 
   1  14   0       87.79       85.06      3.33 o 
   2  14   0       89.15       91.79      3.46 o 
   3  14   0        5.61        7.76      1.54 o 
   4  14   0       29.55       27.76      2.34 o 
   5  14   0      126.81      128.88      4.15 o 
   6  14   0       54.81       55.89      4.09 o 
   7  14   0        2.23       -0.25      1.73 o 
   8  14   0        4.13        7.62      2.13 o 
   9  14   0      145.08      154.34      5.90 o 
  -2  15   0       35.43       32.40      4.97 o 
  -1  15   0       20.01       19.89      2.38 o 
   0  15   0        8.36        5.44      1.52 o 
   1  15   0       68.94       65.70      4.39 o 
   2  15   0       94.62       91.77      4.04 o 
   3  15   0       73.44       69.38      4.47 o 
   4  15   0       11.10       15.03      2.12 o 
   5  15   0       10.31       12.61      2.99 o 
   6  15   0       37.88       41.34      3.35 o 
   7  15   0        1.82        2.90      1.99 o 
   8  15   0      200.04      207.27      7.17 o 
   0  16   0        4.19        3.33      1.66 o 
   1  16   0        3.19        3.73      1.49 o 
   2  16   0      384.40      391.22     11.98 o 
   3  16   0       24.12       28.50      2.85 o 
   4  16   0        0.83        2.30      1.31 o 
   5  16   0       41.27       46.75      5.36 o 
   6  16   0      107.03      110.79      4.21 o 
  -5 -16   1       66.26       70.37      5.84 o 
  -4 -16   1       12.38        6.95      1.77 o 
  -3 -16   1        0.61        1.87      1.45 o 
  -2 -16   1        0.42        0.53      1.26 o 
  -1 -16   1        4.34        2.95      2.33 o 
   0 -16   1       63.26       71.55      5.53 o 
  -8 -15   1        9.61       14.10      4.81 o 
  -7 -15   1       10.02        9.16      2.32 o 
  -6 -15   1        0.03        4.82      2.01 o 
  -5 -15   1      139.05      151.09      4.58 o 
  -4 -15   1      145.87      146.18     11.32 o 
  -3 -15   1       39.24       42.09      5.26 o 
  -2 -15   1       48.12       52.86      3.37 o 
  -1 -15   1      182.49      191.42      5.86 o 
   0 -15   1       17.25       21.86      2.37 o 
   1 -15   1      184.11      185.65      5.67 o 
   2 -15   1       28.71       25.01      2.69 o 
  -9 -14   1        7.66        8.01      2.06 o 
  -8 -14   1        9.28       13.50      3.52 o 
  -7 -14   1      323.00      310.81      8.64 o 
  -6 -14   1        7.28        6.14      1.58 o 
  -5 -14   1        0.20        0.61      0.84 o 
  -4 -14   1      336.11      350.55      7.16 o 
  -3 -14   1      150.51      157.74      9.44 o 
  -2 -14   1       63.72       65.85      3.08 o 
  -1 -14   1       17.23       20.61      2.99 o 
   0 -14   1      226.49      223.63      5.48 o 
   1 -14   1        1.62        0.22      1.06 o 
   2 -14   1        0.21       -0.04      0.99 o 
   3 -14   1        4.11        5.72      1.66 o 
   4 -14   1       15.57       17.39      4.63 o 
 -10 -13   1        7.90        7.80      1.86 o 
  -9 -13   1        1.65        1.00      1.23 o 
  -8 -13   1       49.91       51.90      5.21 o 
  -7 -13   1       31.98       32.84      2.76 o 
  -6 -13   1        4.29        5.39      1.22 o 
  -5 -13   1       30.63       30.14      1.95 o 
  -4 -13   1        7.28        7.30      1.46 o 
  -3 -13   1       49.41       51.29      3.04 o 
  -2 -13   1        1.14        0.51      0.94 o 
  -1 -13   1      466.64      480.35      8.68 o 
   0 -13   1       15.08       16.78      1.79 o 
   1 -13   1       38.95       38.53      2.67 o 
   2 -13   1      113.26      106.19      4.39 o 
   3 -13   1       14.74       11.46      1.56 o 
   4 -13   1        0.10        0.85      1.01 o 
   5 -13   1       26.85       26.97      2.92 o 
 -11 -12   1       25.77       17.56      2.88 o 
 -10 -12   1        1.93        2.54      1.29 o 
  -9 -12   1        0.03        1.61      1.52 o 
  -8 -12   1        2.38        3.82      1.56 o 
  -7 -12   1      156.72      153.17      4.71 o 
  -6 -12   1       27.30       27.82      1.99 o 
  -5 -12   1      110.83      105.35      2.96 o 
  -4 -12   1        4.51        5.58      0.97 o 
  -3 -12   1       80.18       91.37      2.94 o 
  -2 -12   1      184.94      185.92      4.17 o 
  -1 -12   1       22.76       21.47      1.72 o 
   0 -12   1      239.25      231.02      4.69 o 
   1 -12   1       83.28       76.50      2.87 o 
   2 -12   1       16.10       15.46      1.66 o 
   3 -12   1        0.69        1.79      1.00 o 
   4 -12   1      162.59      170.80      5.73 o 
   5 -12   1       21.90       22.67      2.23 o 
   6 -12   1       11.71        8.83      1.43 o 
   7 -12   1        5.94        3.89      1.49 o 
 -11 -11   1       30.22       27.41      3.45 o 
 -10 -11   1       27.09       28.04      2.29 o 
  -9 -11   1       54.16       52.79      2.41 o 
  -8 -11   1       13.39       16.02      1.66 o 
  -7 -11   1       13.38       15.14      2.29 o 
  -6 -11   1      123.56      120.77      2.98 o 
  -5 -11   1      166.36      170.80      3.10 o 
  -4 -11   1       16.44       17.69      1.23 o 
  -3 -11   1        7.31        7.32      1.01 o 
  -2 -11   1        0.50        1.65      0.76 o 
  -1 -11   1        7.92       10.63      1.19 o 
   0 -11   1      527.99      510.40      7.90 o 
   1 -11   1        0.05        0.40      0.71 o 
   2 -11   1      145.48      150.97      4.97 o 
   3 -11   1        2.12        0.93      0.86 o 
   4 -11   1       19.18       16.82      1.59 o 
   5 -11   1       16.20       17.46      1.60 o 
   6 -11   1      108.23      111.08      3.30 o 
   7 -11   1       40.08       40.09      2.69 o 
   8 -11   1       62.43       68.63      3.51 o 
 -12 -10   1       47.38       43.10      6.06 o 
 -11 -10   1       28.27       13.59      3.48 o 
 -10 -10   1        0.11        1.58      1.68 o 
  -9 -10   1        3.11        3.46      1.40 o 
  -8 -10   1        1.02       -0.01      0.81 o 
  -7 -10   1        3.41        4.04      0.95 o 
  -6 -10   1      197.69      205.84      3.76 o 
  -5 -10   1      363.78      337.86      4.18 o 
  -4 -10   1        3.46        4.86      0.78 o 
  -3 -10   1       51.20       42.65      1.54 o 
  -2 -10   1        0.03       -0.20      0.58 o 
  -1 -10   1        0.06        2.65      0.69 o 
   0 -10   1       87.25       90.50      2.26 o 
   1 -10   1       81.06       68.48      2.00 o 
   2 -10   1      285.93      278.19      4.15 o 
   3 -10   1       88.44       89.34      2.21 o 
   4 -10   1       34.42       32.08      1.71 o 
   5 -10   1        0.33       -0.49      1.76 o 
   6 -10   1       16.65       12.64      1.37 o 
   7 -10   1       64.61       66.73      4.30 o 
   8 -10   1        0.15       -0.44      1.07 o 
 -12  -9   1       35.10       33.94      3.73 o 
 -11  -9   1        1.23        4.27      3.33 o 
 -10  -9   1        0.25       -0.69      1.17 o 
  -9  -9   1       98.76       99.69      5.66 o 
  -8  -9   1        1.51        5.36      1.49 o 
  -7  -9   1      260.31      247.88      4.27 o 
  -6  -9   1        5.04        6.70      1.07 o 
  -5  -9   1      115.23      108.18      1.90 o 
  -4  -9   1       29.92       23.21      1.10 o 
  -3  -9   1      172.77      147.95      2.27 o 
  -2  -9   1       84.36       78.13      1.77 o 
  -1  -9   1      216.78      204.12      3.88 o 
   0  -9   1       75.48       77.54      1.85 o 
   1  -9   1       50.80       64.84      1.70 o 
   2  -9   1       45.33       51.41      1.63 o 
   3  -9   1        5.60        5.38      0.76 o 
   4  -9   1       11.15        9.97      1.29 o 
   5  -9   1       44.60       49.59      1.56 o 
   6  -9   1        6.81        5.31      1.23 o 
   7  -9   1       24.61       24.13      1.98 o 
   8  -9   1        3.66        4.47      1.25 o 
   9  -9   1       34.61       34.72      2.55 o 
 -13  -8   1      139.61      128.28      5.98 o 
 -12  -8   1        6.47        4.38      2.23 o 
 -11  -8   1        5.76        4.88      2.38 o 
 -10  -8   1        8.67       11.22      1.88 o 
  -9  -8   1      108.55      114.59      3.60 o 
  -8  -8   1      132.74      134.74      3.00 o 
  -7  -8   1        1.01        1.60      0.76 o 
  -6  -8   1      289.74      258.53      4.16 o 
  -5  -8   1      108.17       99.29      1.88 o 
  -4  -8   1       95.60      104.55      1.71 o 
  -3  -8   1      125.83      109.61      1.87 o 
  -2  -8   1      257.08      263.92      3.00 o 
  -1  -8   1       20.08       19.51      0.99 o 
   0  -8   1     1659.03     1526.26     12.05 o 
   1  -8   1       82.81       72.34      1.54 o 
   2  -8   1        5.11        4.08      0.55 o 
   3  -8   1     1290.88     1244.37     10.87 o 
   4  -8   1      744.11      719.56      7.45 o 
   5  -8   1       92.30       95.68      1.88 o 
   6  -8   1       98.46       96.77      2.05 o 
   7  -8   1      228.95      219.42      5.15 o 
   8  -8   1       13.71       15.94      1.70 o 
   9  -8   1        1.12       -0.39      0.93 o 
  10  -8   1       17.18       16.57      2.16 o 
 -13  -7   1      128.15      129.29      5.98 o 
 -12  -7   1       10.68        9.20      2.48 o 
 -11  -7   1       21.69       23.47      2.40 o 
 -10  -7   1        3.67        4.14      1.31 o 
  -9  -7   1       58.24       60.22      4.44 o 
  -8  -7   1       37.65       40.49      1.79 o 
  -7  -7   1       97.67       95.17      2.39 o 
  -6  -7   1       69.35       67.26      1.87 o 
  -5  -7   1      132.14      126.24      1.87 o 
  -4  -7   1      193.73      165.56      2.11 o 
  -3  -7   1      701.03      683.26      5.32 o 
  -2  -7   1     1436.14     1413.79      9.24 o 
  -1  -7   1        9.46       17.85      0.81 o 
   0  -7   1        2.53        3.71      0.45 o 
   1  -7   1      323.67      305.39      3.02 o 
   2  -7   1      308.48      315.70      3.03 o 
   3  -7   1     1952.84     1927.54     14.53 o 
   4  -7   1      370.41      372.11      4.67 o 
   5  -7   1        9.18        8.72      1.09 o 
   6  -7   1       54.63       57.25      1.70 o 
   7  -7   1       12.59       13.32      1.65 o 
   8  -7   1       44.98       45.24      3.39 o 
   9  -7   1       63.93       69.33      3.04 o 
  10  -7   1       27.23       25.44      2.60 o 
 -13  -6   1        4.65        0.51      1.90 o 
 -12  -6   1        3.29        5.91      2.80 o 
 -11  -6   1       18.01       18.70      1.73 o 
 -10  -6   1        6.11        5.23      1.05 o 
  -9  -6   1      154.32      142.13      3.08 o 
  -8  -6   1        2.85        2.85      0.56 o 
  -7  -6   1        8.68        6.73      0.73 o 
  -6  -6   1      414.43      428.95      5.09 o 
  -5  -6   1        6.72       14.10      0.65 o 
  -4  -6   1      148.70      147.69      1.79 o 
  -3  -6   1       47.53       45.19      0.96 o 
  -2  -6   1      524.77      567.43      3.80 o 
  -1  -6   1       74.22       85.66      1.42 o 
   0  -6   1      230.38      232.95      2.70 o 
   1  -6   1       33.00       27.50      0.75 o 
   2  -6   1      575.77      555.76      4.18 o 
   3  -6   1       73.40       75.58      1.46 o 
   4  -6   1      137.70      141.51      3.07 o 
   5  -6   1      209.52      189.59      3.58 o 
   6  -6   1      345.47      353.30      4.39 o 
   7  -6   1      121.67      125.72      2.64 o 
   8  -6   1       23.53       24.69      1.80 o 
   9  -6   1        1.23        1.77      1.07 o 
  10  -6   1       17.26       23.19      2.48 o 
  11  -6   1       47.36       46.31      3.21 o 
 -13  -5   1        2.68        4.17      2.82 o 
 -12  -5   1        0.37        1.29      0.83 o 
 -11  -5   1        0.01        0.06      1.12 o 
 -10  -5   1       64.91       62.81      2.40 o 
  -9  -5   1      442.28      417.78      7.58 o 
  -8  -5   1      333.46      309.76      4.16 o 
  -7  -5   1       32.85       26.09      1.04 o 
  -6  -5   1      249.65      253.52      3.23 o 
  -5  -5   1      448.79      418.62      4.01 o 
  -4  -5   1      278.05      273.93      2.92 o 
  -3  -5   1      235.96      238.13      2.35 o 
  -2  -5   1      510.22      551.71      4.01 o 
  -1  -5   1     5806.09     6423.24     38.28 o 
   0  -5   1       37.32       55.88      0.94 o 
   1  -5   1      209.22      262.69      2.31 o 
   2  -5   1      153.41      163.85      1.99 o 
   3  -5   1        2.33        3.32      0.40 o 
   4  -5   1      131.29      145.65      2.12 o 
   5  -5   1      380.72      381.83      4.35 o 
   6  -5   1        2.35        3.72      0.58 o 
   7  -5   1       51.12       54.14      1.66 o 
   8  -5   1      157.94      152.14      4.18 o 
   9  -5   1        9.84        9.73      1.60 o 
  10  -5   1        0.02        1.13      1.09 o 
  11  -5   1       53.62       49.22      3.36 o 
  12  -5   1        2.93        1.70      1.38 o 
 -13  -4   1       16.91       18.20      3.20 o 
 -12  -4   1        1.62        2.28      2.99 o 
 -11  -4   1       10.00       10.05      1.44 o 
 -10  -4   1       15.99       14.51      1.49 o 
  -9  -4   1      111.93      118.90      2.66 o 
  -8  -4   1       10.79       11.45      0.99 o 
  -7  -4   1      205.19      206.63      3.02 o 
  -6  -4   1       96.01       93.25      1.52 o 
  -5  -4   1       49.27       49.43      1.08 o 
  -4  -4   1        0.52        4.88      0.54 o 
  -3  -4   1        2.36       -0.15      0.34 o 
  -2  -4   1     3225.02     3412.52     23.12 o 
  -1  -4   1       19.30       21.74      0.60 o 
   0  -4   1     1247.69     1363.84     11.81 o 
   1  -4   1     1818.95     1869.75     12.80 o 
   2  -4   1        0.72        2.30      0.34 o 
   3  -4   1       15.55       28.36      0.82 o 
   4  -4   1      244.79      273.77      3.16 o 
   5  -4   1       40.36       32.24      0.98 o 
   6  -4   1       56.47       53.46      1.27 o 
   7  -4   1      265.43      256.28      7.25 o 
   8  -4   1        1.76        1.76      0.70 o 
   9  -4   1       16.89       15.86      1.95 o 
  10  -4   1       33.56       35.64      2.69 o 
  11  -4   1       45.04       46.44      3.27 o 
  12  -4   1       22.10       28.56      3.15 o 
 -13  -3   1        1.33        2.44      1.66 o 
 -12  -3   1        6.11        3.91      1.06 o 
 -11  -3   1        0.26        0.89      0.79 o 
 -10  -3   1       10.65        9.76      1.37 o 
  -9  -3   1       80.37       80.80      2.41 o 
  -8  -3   1       58.40       59.62      1.74 o 
  -7  -3   1       30.40       39.08      1.89 o 
  -6  -3   1       11.35       13.54      0.77 o 
  -5  -3   1      161.90      163.81      1.69 o 
  -4  -3   1       50.77       49.52      0.95 o 
  -3  -3   1      242.53      213.87      2.02 o 
  -2  -3   1      661.22      688.75      4.71 o 
  -1  -3   1      180.83      156.48      1.47 o 
   0  -3   1     3118.20     3259.93     20.13 o 
   1  -3   1      172.22      180.24      1.88 o 
   2  -3   1        2.14        0.92      0.32 o 
   3  -3   1       23.72       27.22      0.73 o 
   4  -3   1      365.13      346.26      4.54 o 
   5  -3   1       19.23       16.26      0.51 o 
   6  -3   1       52.07       58.54      1.50 o 
   7  -3   1       20.62       21.58      2.32 o 
   8  -3   1        7.28        8.95      1.40 o 
   9  -3   1        1.27        1.61      0.96 o 
  10  -3   1        1.73        0.69      1.08 o 
  11  -3   1        3.42        2.66      1.33 o 
  12  -3   1        1.90        1.84      1.35 o 
 -13  -2   1        0.14        1.37      1.58 o 
 -12  -2   1      155.19      154.91      5.45 o 
 -11  -2   1       31.31       36.62      2.45 o 
 -10  -2   1       60.00       63.93      2.59 o 
  -9  -2   1        6.95        6.90      0.93 o 
  -8  -2   1      164.32      169.56      4.15 o 
  -7  -2   1        3.42        3.60      0.68 o 
  -6  -2   1      154.93      137.57      2.16 o 
  -5  -2   1       53.51       55.76      1.66 o 
  -4  -2   1     1797.14     1966.21     14.04 o 
  -3  -2   1      646.00      677.65      5.12 o 
  -2  -2   1       47.69       64.20      0.90 o 
  -1  -2   1        2.75       -0.26      0.26 o 
   0  -2   1        8.09        4.34      0.25 o 
   1  -2   1       64.00       62.16      1.06 o 
   2  -2   1      267.19      264.95      5.70 o 
   3  -2   1     3277.19     3465.47     39.70 o 
   4  -2   1     1061.14     1150.37      9.84 o 
   5  -2   1       19.00       27.88      0.65 o 
   6  -2   1       21.90       25.32      0.76 o 
   7  -2   1      490.49      531.13      8.14 o 
   8  -2   1        7.86        8.26      2.81 o 
   9  -2   1       13.01       12.56      1.81 o 
  10  -2   1       25.88       27.73      2.77 o 
  11  -2   1      107.07      116.73      5.21 o 
  12  -2   1       18.24       12.74      2.30 o 
  13  -2   1        9.07        8.93      2.13 o 
 -13  -1   1        0.05        0.59      1.33 o 
 -12  -1   1        0.81        1.29      1.35 o 
 -11  -1   1       38.08       36.76      2.79 o 
 -10  -1   1        0.27       -0.54      0.73 o 
  -9  -1   1      105.49      110.18      2.70 o 
  -8  -1   1       42.91       49.29      1.68 o 
  -7  -1   1        7.01        8.00      0.80 o 
  -6  -1   1      185.95      187.39      2.68 o 
  -5  -1   1      106.13       81.57      1.42 o 
  -4  -1   1       12.34        9.99      0.53 o 
  -3  -1   1       41.39       33.50      0.64 o 
  -2  -1   1     1230.46     1168.11      8.34 o 
  -1  -1   1      201.03      210.34      1.66 o 
   0  -1   1      772.64      854.69      5.38 o 
   1  -1   1      775.93      789.73      7.02 o 
   2  -1   1      163.07      189.49      2.66 o 
   3  -1   1     1402.42     1449.93     12.79 o 
   4  -1   1       24.41       29.27      0.69 o 
   5  -1   1     1132.38     1137.30     10.93 o 
   6  -1   1       51.24       55.55      1.97 o 
   7  -1   1        0.34        0.38      0.52 o 
   8  -1   1        0.03       -0.01      0.54 o 
   9  -1   1        4.10        3.48      1.51 o 
  10  -1   1      111.12      117.36      4.97 o 
  11  -1   1       36.10       35.44      2.95 o 
  12  -1   1        6.97        7.54      2.02 o 
  13  -1   1       26.30       24.58      3.26 o 
 -13   0   1       35.75       34.33      3.74 o 
 -12   0   1        0.09       -0.95      1.13 o 
 -11   0   1       62.79       69.89      4.15 o 
 -10   0   1       68.77       76.56      3.17 o 
  -9   0   1      914.78      947.20     13.81 o 
  -8   0   1      466.68      470.46      6.79 o 
  -7   0   1        9.81       11.32      0.89 o 
  -6   0   1        8.98       10.43      0.67 o 
  -5   0   1      147.61      155.89      1.92 o 
  -4   0   1      259.47      250.22      2.33 o 
  -3   0   1     1169.22     1142.83     10.29 o 
  -2   0   1    18512.15    17981.54    252.04 o 
  -1   0   1      593.95      615.17      5.15 o 
   0   0   1      502.83      540.35      4.75 o 
   1   0   1       99.19      111.17      1.02 o 
   2   0   1     6369.79     6668.84     43.80 o 
   3   0   1     2636.08     2884.65     21.52 o 
   4   0   1     1008.93      978.42      7.54 o 
   5   0   1     1957.17     2085.63     17.71 o 
   6   0   1      307.96      332.66      3.82 o 
   7   0   1      173.16      170.10      2.93 o 
   8   0   1       94.20       91.68      2.43 o 
   9   0   1        5.94        7.40      2.53 o 
  10   0   1      154.10      160.90      6.02 o 
  11   0   1       49.06       49.30      3.53 o 
  12   0   1        8.25        2.69      1.53 o 
  13   0   1        8.94        8.10      2.13 o 
 -13   1   1        0.00       -0.49      1.18 o 
 -12   1   1       12.15       13.82      2.41 o 
 -11   1   1       13.65        7.35      1.78 o 
 -10   1   1        8.32        9.69      1.75 o 
  -9   1   1       36.37       38.38      2.08 o 
  -8   1   1        0.03        0.17      0.62 o 
  -7   1   1       38.42       43.95      1.51 o 
  -6   1   1        7.21        3.91      0.54 o 
  -5   1   1      113.51      109.26      1.45 o 
  -4   1   1      128.05      118.87      1.52 o 
  -3   1   1       18.30       40.24      1.23 o 
  -2   1   1     4360.78     4647.94     64.99 o 
  -1   1   1     3168.79     3245.38     45.54 o 
   0   1   1      549.11      537.02      4.02 o 
   1   1   1     8171.13     7790.71     68.08 o 
   2   1   1     5466.50     5606.80     48.92 o 
   3   1   1    11039.91    11212.89     89.13 o 
   4   1   1      219.84      201.20      2.06 o 
   5   1   1      154.06      185.16      1.90 o 
   6   1   1     1449.58     1524.14     12.32 o 
   7   1   1        0.85        0.30      0.64 o 
   8   1   1      110.82      110.17      3.04 o 
   9   1   1        1.63        1.01      0.63 o 
  10   1   1      338.81      326.90      9.34 o 
  11   1   1      138.10      145.40      6.10 o 
  12   1   1        9.56       10.42      2.24 o 
  13   1   1       17.33       14.72      2.61 o 
 -12   2   1       20.30       20.40      2.73 o 
 -11   2   1        5.16        3.32      1.38 o 
 -10   2   1        1.97        1.83      1.02 o 
  -9   2   1        3.05        4.53      1.16 o 
  -8   2   1       98.96       98.71      2.41 o 
  -7   2   1       14.95       14.21      0.95 o 
  -6   2   1      105.16      105.70      1.93 o 
  -5   2   1      393.80      412.00      6.05 o 
  -4   2   1      235.33      294.04      5.71 o 
  -3   2   1       46.49       48.51      1.43 o 
  -2   2   1     2981.44     3064.78     40.72 o 
  -1   2   1      239.06      247.33      3.49 o 
   0   2   1      346.09      348.26      3.41 o 
   1   2   1        0.63       -0.14      0.14 o 
   2   2   1      892.80      873.79      7.32 o 
   3   2   1      100.80      111.87      1.30 o 
   4   2   1      461.27      468.46      4.35 o 
   5   2   1      933.78      953.51      7.42 o 
   6   2   1        8.47       12.22      0.62 o 
   7   2   1        6.50        6.49      0.72 o 
   8   2   1       24.74       23.42      1.39 o 
   9   2   1        3.98        3.34      0.75 o 
  10   2   1       23.60       18.36      1.70 o 
  11   2   1       14.76       13.92      1.88 o 
  12   2   1        1.29        1.58      1.41 o 
  13   2   1        2.45       -0.49      1.40 o 
 -12   3   1        7.10        3.11      1.50 o 
 -11   3   1       12.47       11.46      2.01 o 
 -10   3   1        5.72        7.41      1.58 o 
  -9   3   1        2.34        4.04      1.06 o 
  -8   3   1      224.04      233.07      4.85 o 
  -7   3   1        0.29        0.11      0.50 o 
  -6   3   1       45.68       57.63      1.70 o 
  -5   3   1      331.05      395.83      4.31 o 
  -4   3   1        2.95        4.16      0.53 o 
  -3   3   1      385.52      382.76      6.35 o 
  -2   3   1      221.06      250.97      4.07 o 
  -1   3   1     1445.89     1497.91     14.93 o 
   0   3   1      199.80      260.17      3.30 o 
   1   3   1     1178.41     1102.87      8.21 o 
   2   3   1       39.31       47.20      0.89 o 
   3   3   1      387.99      424.45      3.49 o 
   4   3   1      769.79      723.34      6.55 o 
   5   3   1     2868.63     3127.10     19.90 o 
   6   3   1       27.60       29.78      0.86 o 
   7   3   1       11.65        9.28      0.83 o 
   8   3   1        5.12        4.53      0.69 o 
   9   3   1       14.73       17.42      1.20 o 
  10   3   1       29.94       32.25      2.16 o 
  11   3   1      302.68      298.10      6.20 o 
  12   3   1       44.70       51.14      3.65 o 
  13   3   1        2.30        1.45      1.56 o 
 -12   4   1        6.59        8.76      1.80 o 
 -11   4   1       21.63       21.07      2.51 o 
 -10   4   1        1.13        1.05      0.94 o 
  -9   4   1        0.24        0.45      0.79 o 
  -8   4   1        7.98        7.63      0.86 o 
  -7   4   1       26.48       29.58      1.58 o 
  -6   4   1       15.93       16.94      1.85 o 
  -5   4   1      138.21      130.84      2.52 o 
  -4   4   1        4.16        2.30      0.36 o 
  -3   4   1       29.61       21.46      1.20 o 
  -2   4   1      669.51      666.50      6.82 o 
  -1   4   1       75.72       67.18      1.64 o 
   0   4   1      377.52      434.49      5.20 o 
   1   4   1      147.14      179.82      2.29 o 
   2   4   1      911.75      992.24      8.51 o 
   3   4   1       70.17       49.98      1.09 o 
   4   4   1      228.59      204.81      2.53 o 
   5   4   1        2.52        0.64      0.28 o 
   6   4   1        5.56        1.97      0.41 o 
   7   4   1        4.30        4.76      1.09 o 
   8   4   1       64.76       59.43      1.79 o 
   9   4   1       18.95       17.96      1.25 o 
  10   4   1       36.12       38.02      1.81 o 
  11   4   1        0.78        1.55      1.04 o 
  12   4   1        0.75        0.64      0.84 o 
  13   4   1        0.38       -0.53      1.37 o 
 -11   5   1        6.53        8.82      1.72 o 
 -10   5   1       84.04       87.03      3.84 o 
  -9   5   1       58.89       54.92      2.74 o 
  -8   5   1      172.44      169.92      3.12 o 
  -7   5   1        7.89        8.40      1.59 o 
  -6   5   1       94.56       98.81      3.95 o 
  -5   5   1       16.79       18.04      1.08 o 
  -4   5   1      219.34      240.24      3.16 o 
  -3   5   1      807.52      851.16      7.66 o 
  -2   5   1      544.55      556.47      5.62 o 
  -1   5   1        7.99        3.02      0.48 o 
   0   5   1       91.25      153.87      1.46 o 
   1   5   1        6.47        3.50      0.43 o 
   2   5   1      598.96      599.05      5.57 o 
   3   5   1       34.60       48.81      0.93 o 
   4   5   1       45.64       41.57      1.15 o 
   5   5   1       20.01       21.01      0.85 o 
   6   5   1       74.79       79.70      1.53 o 
   7   5   1      598.62      519.80      5.07 o 
   8   5   1        5.47        6.78      0.74 o 
   9   5   1       63.64       62.57      2.03 o 
  10   5   1      139.78      137.64      3.08 o 
  11   5   1        2.91        3.04      0.95 o 
  12   5   1        1.86        1.81      0.92 o 
  13   5   1       10.64       12.93      2.57 o 
 -11   6   1        0.20        0.15      0.95 o 
 -10   6   1      190.98      196.67      6.00 o 
  -9   6   1       27.30       28.07      2.08 o 
  -8   6   1        4.19        4.57      0.91 o 
  -7   6   1        8.76       10.43      0.98 o 
  -6   6   1       14.81       20.38      3.85 o 
  -5   6   1       33.42       29.34      1.04 o 
  -4   6   1      122.82      125.67      2.05 o 
  -3   6   1      217.45      215.87      3.81 o 
  -2   6   1       46.09       40.95      1.11 o 
  -1   6   1      169.55      175.10      2.06 o 
   0   6   1      137.30      154.36      1.71 o 
   1   6   1       87.93      128.04      1.60 o 
   2   6   1      299.00      350.58      3.62 o 
   3   6   1      768.59      761.29      5.56 o 
   4   6   1      207.74      203.66      2.34 o 
   5   6   1      240.06      263.08      2.75 o 
   6   6   1        5.63        9.37      0.68 o 
   7   6   1       20.94       17.37      0.96 o 
   8   6   1      116.83      103.85      1.99 o 
   9   6   1      751.28      685.78      8.01 o 
  10   6   1       11.70        9.04      1.41 o 
  11   6   1        7.51        7.77      1.58 o 
  12   6   1        0.01        0.72      1.91 o 
  13   6   1        7.96        4.27      3.06 o 
 -10   7   1        0.25        0.03      0.83 o 
  -9   7   1       20.28       23.68      1.73 o 
  -8   7   1       34.16       35.00      2.45 o 
  -7   7   1       34.35       36.42      1.51 o 
  -6   7   1        4.76        8.19      2.17 o 
  -5   7   1      576.44      578.56      9.87 o 
  -4   7   1       96.92       91.72      1.80 o 
  -3   7   1      666.13      664.20      6.66 o 
  -2   7   1      310.60      306.00      3.10 o 
  -1   7   1       34.91       38.22      0.97 o 
   0   7   1       19.24       25.47      0.78 o 
   1   7   1       10.34        4.68      0.52 o 
   2   7   1      933.88      926.19      7.02 o 
   3   7   1      629.51      600.34      4.70 o 
   4   7   1       86.80       74.51      1.40 o 
   5   7   1      317.01      340.53      3.74 o 
   6   7   1        9.00        9.80      1.01 o 
   7   7   1      268.20      255.87      4.55 o 
   8   7   1       95.22       84.89      2.29 o 
   9   7   1       14.19       16.63      1.24 o 
  10   7   1       80.38       79.69      3.37 o 
  11   7   1        1.34        1.13      1.21 o 
  12   7   1        1.17       -2.22      3.29 o 
  13   7   1        2.51        1.50      1.96 o 
 -10   8   1       18.62       20.67      2.15 o 
  -9   8   1        5.35        7.52      1.31 o 
  -8   8   1       29.70       27.74      1.65 o 
  -7   8   1        3.05        4.55      1.06 o 
  -6   8   1       52.32       63.14      5.01 o 
  -5   8   1      263.94      256.88      5.78 o 
  -4   8   1      152.97      148.73      4.85 o 
  -3   8   1      493.67      492.21      5.04 o 
  -2   8   1      317.37      307.04      3.31 o 
  -1   8   1       61.43       57.96      1.35 o 
   0   8   1      322.12      341.04      3.58 o 
   1   8   1      185.24      184.24      2.65 o 
   2   8   1      151.23      148.61      2.40 o 
   3   8   1       29.12       23.16      1.06 o 
   4   8   1     1221.77     1137.48      9.31 o 
   5   8   1     1366.62     1319.79     10.77 o 
   6   8   1       33.73       38.44      1.30 o 
   7   8   1       93.48       88.78      2.40 o 
   8   8   1        0.27        1.23      0.69 o 
   9   8   1        1.35        4.80      0.97 o 
  10   8   1       66.92       67.12      2.30 o 
  11   8   1      297.66      294.31      6.96 o 
  12   8   1       45.68       50.57      4.19 o 
  13   8   1        9.72       15.20      2.89 o 
  -9   9   1       26.36       31.86      2.08 o 
  -8   9   1       59.71       60.57      2.44 o 
  -7   9   1        0.00       -0.06      0.90 o 
  -6   9   1       18.30       17.57      1.14 o 
  -5   9   1       17.56       15.71      2.25 o 
  -4   9   1      117.67      109.56      2.28 o 
  -3   9   1       78.53       78.30      1.95 o 
  -2   9   1       22.43       22.23      1.08 o 
  -1   9   1      844.36      814.08      7.06 o 
   0   9   1      415.94      416.14      4.30 o 
   1   9   1      809.17      730.00      6.62 o 
   2   9   1      520.42      462.87      4.78 o 
   3   9   1      429.97      423.52      4.42 o 
   4   9   1      490.90      454.04      4.73 o 
   5   9   1      928.05      855.91      7.98 o 
   6   9   1      126.41      122.10      2.23 o 
   7   9   1       32.25       29.99      1.85 o 
   8   9   1       56.27       63.20      2.50 o 
   9   9   1       49.53       42.79      2.35 o 
  10   9   1        1.87        1.21      1.27 o 
  11   9   1        0.01        0.13      1.87 o 
  12   9   1        0.25        1.47      1.93 o 
  13   9   1        9.10        9.44      4.71 o 
  -8  10   1       54.88       56.90      2.56 o 
  -7  10   1       54.34       51.09      2.92 o 
  -6  10   1       30.55       27.46      1.61 o 
  -5  10   1       51.73       53.49      2.39 o 
  -4  10   1      145.43      145.05      2.98 o 
  -3  10   1        1.00        2.61      1.19 o 
  -2  10   1       28.77       25.57      1.46 o 
  -1  10   1      161.02      145.15      2.50 o 
   0  10   1       13.14        6.42      0.94 o 
   1  10   1       46.21       49.41      1.56 o 
   2  10   1      184.76      186.28      3.00 o 
   3  10   1       45.05       40.32      1.52 o 
   4  10   1       13.87        9.98      0.89 o 
   5  10   1       96.17       99.16      2.16 o 
   6  10   1        1.98        3.86      0.91 o 
   7  10   1       57.17       56.29      2.39 o 
   8  10   1        1.63        4.84      1.49 o 
   9  10   1      141.22      136.98      4.05 o 
  10  10   1        2.49        3.74      1.14 o 
  11  10   1       20.09       20.66      3.05 o 
  12  10   1        3.16       -0.95      1.69 o 
  -8  11   1        0.51        1.54      1.01 o 
  -7  11   1        1.14        1.91      1.04 o 
  -6  11   1       72.33       72.48      2.74 o 
  -5  11   1       23.00       23.08      2.29 o 
  -4  11   1        0.52        1.69      0.80 o 
  -3  11   1      285.68      282.85      4.77 o 
  -2  11   1       22.91       24.69      2.14 o 
  -1  11   1        0.75        1.76      0.71 o 
   0  11   1       14.35       10.09      1.03 o 
   1  11   1      236.05      226.59      4.24 o 
   2  11   1      127.28      143.11      3.41 o 
   3  11   1       23.52       23.91      1.50 o 
   4  11   1       73.00       67.58      2.11 o 
   5  11   1      181.54      190.01      3.65 o 
   6  11   1       39.96       44.09      1.83 o 
   7  11   1      177.07      180.14      4.98 o 
   8  11   1        6.82        8.19      1.33 o 
   9  11   1       11.79       11.79      1.90 o 
  10  11   1       20.14       24.14      2.15 o 
  11  11   1        9.52       10.49      1.69 o 
  12  11   1       11.91       10.70      2.73 o 
  -7  12   1        6.06        6.70      1.40 o 
  -6  12   1       37.03       35.35      2.32 o 
  -5  12   1      176.83      190.68      4.27 o 
  -4  12   1       26.94       23.71      2.16 o 
  -3  12   1       57.45       55.87      2.37 o 
  -2  12   1        9.86        7.73      1.21 o 
  -1  12   1        3.92        2.68      1.12 o 
   0  12   1      141.81      134.42      3.35 o 
   1  12   1      174.31      170.58      3.84 o 
   2  12   1      216.55      220.75      5.19 o 
   3  12   1       55.84       61.12      2.40 o 
   4  12   1      135.85      130.64      3.43 o 
   5  12   1        5.01        4.36      1.06 o 
   6  12   1        4.62        4.11      1.47 o 
   7  12   1       26.03       26.04      2.89 o 
   8  12   1       48.19       49.74      3.42 o 
   9  12   1       26.97       25.06      2.31 o 
  10  12   1       17.03       15.56      2.43 o 
  11  12   1        7.46        2.72      4.54 o 
  -5  13   1       20.80       16.91      2.45 o 
  -4  13   1       11.86       11.35      1.48 o 
  -3  13   1      154.54      156.37      4.66 o 
  -2  13   1        0.01        1.40      0.98 o 
  -1  13   1        0.41        0.23      1.12 o 
   0  13   1       14.07       14.58      1.62 o 
   1  13   1       26.23       21.17      2.02 o 
   2  13   1       14.66       13.30      2.53 o 
   3  13   1       97.29      100.01      3.41 o 
   4  13   1      260.88      262.62      7.46 o 
   5  13   1        0.02        1.26      2.67 o 
   6  13   1        7.76        6.40      1.42 o 
   7  13   1      110.07      109.06      4.90 o 
   8  13   1       34.35       46.48      3.01 o 
   9  13   1       33.57       29.19      2.94 o 
  10  13   1       70.48       72.63      3.99 o 
  -4  14   1       55.06       56.48      2.87 o 
  -3  14   1       46.64       42.43      2.58 o 
  -2  14   1        0.04        0.29      1.01 o 
  -1  14   1        1.03        0.99      1.02 o 
   0  14   1       26.57       28.56      2.26 o 
   1  14   1      177.60      177.05      5.90 o 
   2  14   1       51.63       50.10      2.82 o 
   3  14   1       27.08       31.47      3.03 o 
   4  14   1       23.83       24.84      2.19 o 
   5  14   1       16.12       17.11      3.53 o 
   6  14   1       15.77       19.13      1.99 o 
   7  14   1        8.80        8.77      2.88 o 
   8  14   1        7.46        7.08      2.19 o 
   9  14   1      121.05      125.23      6.28 o 
  10  14   1        8.11        5.90      2.73 o 
  -2  15   1       33.73       36.73      2.80 o 
  -1  15   1       92.72       95.75      3.89 o 
   0  15   1        1.02        3.12      1.28 o 
   1  15   1       30.22       28.95      2.67 o 
   2  15   1        2.44        1.70      2.80 o 
   3  15   1       49.87       49.81      5.15 o 
   4  15   1        6.97        7.92      4.87 o 
   5  15   1        9.20        7.91      2.59 o 
   6  15   1      107.17      112.99      4.77 o 
   7  15   1       29.06       22.94      3.96 o 
   8  15   1       93.72       92.40      4.90 o 
   0  16   1      242.98      245.89      6.77 o 
   1  16   1        3.17        5.59      1.60 o 
   2  16   1        0.64       -0.14      1.51 o 
   3  16   1       93.20       91.81      4.20 o 
   4  16   1       24.83       19.96      3.76 o 
   5  16   1        4.17        7.09      2.63 o 
   6  16   1       68.23       81.99      6.09 o 
  -4 -16   2       33.27       40.01      3.95 o 
  -3 -16   2        5.67        5.42      1.59 o 
  -2 -16   2       33.93       28.78      4.03 o 
  -1 -16   2       68.37       67.12      3.71 o 
  -7 -15   2      144.74      147.37      5.96 o 
  -6 -15   2       42.40       40.21      3.98 o 
  -5 -15   2       44.79       48.72      4.80 o 
  -4 -15   2       17.31       12.42      2.04 o 
  -3 -15   2       25.16       22.58      3.75 o 
  -2 -15   2        4.10        2.62      1.38 o 
  -1 -15   2       84.78       80.48      3.90 o 
   0 -15   2       81.66       78.66      6.03 o 
   1 -15   2       22.15       21.01      2.41 o 
   2 -15   2       16.67       17.26      3.41 o 
  -9 -14   2       98.51       94.06      9.29 o 
  -8 -14   2       16.78       16.97      2.27 o 
  -7 -14   2       16.80       16.51      2.88 o 
  -6 -14   2       49.83       61.31      4.01 o 
  -5 -14   2        0.16       -0.74      0.89 o 
  -4 -14   2       19.96       21.64      1.88 o 
  -3 -14   2       40.58       40.17      3.83 o 
  -2 -14   2      108.14      110.09      3.90 o 
  -1 -14   2       11.00       13.40      1.82 o 
   0 -14   2       36.32       35.18      2.84 o 
   1 -14   2       73.95       73.91      3.53 o 
   2 -14   2       10.11        8.90      2.42 o 
   3 -14   2        0.20        0.49      1.05 o 
   4 -14   2       90.84       92.80      3.86 o 
 -10 -13   2        0.83        1.96      1.50 o 
  -9 -13   2       49.29       54.54      3.64 o 
  -8 -13   2        0.72        1.53      2.94 o 
  -7 -13   2        5.02        7.45      2.24 o 
  -6 -13   2       70.50       71.45      3.42 o 
  -5 -13   2       16.09       21.15      1.64 o 
  -4 -13   2      217.11      223.11      4.18 o 
  -3 -13   2       27.08       29.26      2.81 o 
  -2 -13   2      143.21      126.81      4.62 o 
  -1 -13   2      385.06      381.07      7.32 o 
   0 -13   2       79.93       80.08      3.18 o 
   1 -13   2        0.01        2.73      1.19 o 
   2 -13   2       73.92       74.77      3.16 o 
   3 -13   2      133.25      126.26      4.40 o 
   4 -13   2       10.56        9.94      1.66 o 
   5 -13   2        0.02       -0.90      0.90 o 
 -11 -12   2        9.58       16.39      3.93 o 
 -10 -12   2        1.10       -1.20      1.20 o 
  -9 -12   2       83.99       82.18      7.41 o 
  -8 -12   2        3.45        3.58      2.10 o 
  -7 -12   2       59.90       57.55      3.14 o 
  -6 -12   2        5.07        5.59      1.58 o 
  -5 -12   2      293.48      311.90      4.93 o 
  -4 -12   2       14.33       16.13      1.50 o 
  -3 -12   2       57.69       56.76      2.48 o 
  -2 -12   2      293.36      292.26      5.47 o 
  -1 -12   2       36.37       40.10      2.21 o 
   0 -12   2      174.04      183.79      4.57 o 
   1 -12   2       14.96       18.66      2.95 o 
   2 -12   2      376.41      382.02      7.06 o 
   3 -12   2       22.64       21.32      1.91 o 
   4 -12   2        7.58       10.74      1.49 o 
   5 -12   2       85.27       79.44      3.31 o 
   6 -12   2        3.14        6.17      1.33 o 
 -11 -11   2       31.31       25.91      3.34 o 
 -10 -11   2        1.34        0.88      1.27 o 
  -9 -11   2       83.68       79.05      2.88 o 
  -8 -11   2       37.07       34.30      2.95 o 
  -7 -11   2      120.59      122.08      3.30 o 
  -6 -11   2       15.10       17.26      2.39 o 
  -5 -11   2        9.60       11.93      1.01 o 
  -4 -11   2       15.63       15.55      1.19 o 
  -3 -11   2       93.47       92.30      2.27 o 
  -2 -11   2      194.74      191.68      3.70 o 
  -1 -11   2       71.90       65.35      2.39 o 
   0 -11   2      151.04      134.57      3.41 o 
   1 -11   2        6.98        5.54      1.12 o 
   2 -11   2       57.30       55.08      2.30 o 
   3 -11   2       18.77       22.60      1.85 o 
   4 -11   2      290.68      287.30     10.90 o 
   5 -11   2      201.63      202.49      4.71 o 
   6 -11   2        5.52        6.73      1.32 o 
   7 -11   2        6.89        6.52      1.64 o 
 -12 -10   2       10.93       11.09      2.67 o 
 -11 -10   2        0.17       -1.75      1.78 o 
 -10 -10   2        4.45        9.31      2.88 o 
  -9 -10   2       81.31       84.97      3.23 o 
  -8 -10   2       86.20       90.57      2.97 o 
  -7 -10   2      222.86      213.59      4.05 o 
  -6 -10   2      157.43      152.05      3.24 o 
  -5 -10   2       14.19       15.07      1.05 o 
  -4 -10   2       67.98       66.90      1.87 o 
  -3 -10   2       13.03       19.64      1.47 o 
  -2 -10   2      406.03      398.34      5.47 o 
  -1 -10   2      225.58      194.44      3.53 o 
   0 -10   2       73.82       66.80      2.03 o 
   1 -10   2        3.18        4.37      0.84 o 
   2 -10   2        1.21        0.74      0.67 o 
   3 -10   2       41.60       44.91      1.98 o 
   4 -10   2       37.41       36.72      2.43 o 
   5 -10   2       18.74       17.00      1.65 o 
   6 -10   2       50.40       54.46      4.82 o 
   7 -10   2       15.07       12.79      1.93 o 
   8 -10   2       14.79       11.82      1.96 o 
 -12  -9   2        0.83       -1.84      2.26 o 
 -11  -9   2       18.90       12.53      3.97 o 
 -10  -9   2       30.17       40.21      5.30 o 
  -9  -9   2       64.58       66.51      2.92 o 
  -8  -9   2       23.61       32.44      4.31 o 
  -7  -9   2       11.51       11.45      1.19 o 
  -6  -9   2       91.54       84.80      2.43 o 
  -5  -9   2       52.18       39.95      1.27 o 
  -4  -9   2        0.05        0.78      0.48 o 
  -3  -9   2       37.06       23.48      1.10 o 
  -2  -9   2      454.16      431.45      4.39 o 
  -1  -9   2       47.72       23.45      1.13 o 
   0  -9   2       18.33        6.28      0.80 o 
   1  -9   2       32.49       24.65      1.38 o 
   2  -9   2       17.15       18.90      1.39 o 
   3  -9   2      101.67       99.59      2.31 o 
   4  -9   2       63.42       56.07      1.79 o 
   5  -9   2      246.76      246.64      4.48 o 
   6  -9   2       57.32       51.46      2.38 o 
   7  -9   2       29.87       28.45      2.33 o 
   8  -9   2        9.86       11.50      1.90 o 
   9  -9   2        6.20        5.40      1.50 o 
 -12  -8   2        0.54       -1.20      1.85 o 
 -11  -8   2        3.37        6.30      1.75 o 
 -10  -8   2       68.07       74.20      8.55 o 
  -9  -8   2       53.37       53.20      2.17 o 
  -8  -8   2        1.09        1.12      0.84 o 
  -7  -8   2       35.78       33.63      1.69 o 
  -6  -8   2      325.43      314.57      4.75 o 
  -5  -8   2        8.83        7.88      0.65 o 
  -4  -8   2      115.70      109.62      1.84 o 
  -3  -8   2        2.50        1.89      0.45 o 
  -2  -8   2      385.35      324.95      3.52 o 
  -1  -8   2       92.15       86.40      1.82 o 
   0  -8   2      118.91      114.59      2.06 o 
   1  -8   2       52.89       39.73      1.25 o 
   2  -8   2      595.86      564.36      5.93 o 
   3  -8   2        1.24        1.52      0.60 o 
   4  -8   2       71.24       68.35      1.81 o 
   5  -8   2      436.65      422.06      5.27 o 
   6  -8   2       50.67       51.30      1.96 o 
   7  -8   2        8.40        7.43      1.37 o 
   8  -8   2       47.89       49.87      2.74 o 
   9  -8   2       73.18       74.62      3.78 o 
  10  -8   2        6.05        9.20      1.87 o 
 -13  -7   2       31.74       22.20      3.30 o 
 -12  -7   2       17.50       15.19      2.90 o 
 -11  -7   2      177.86      173.42      5.24 o 
 -10  -7   2       53.28       46.74      2.96 o 
  -9  -7   2        2.21        2.26      1.24 o 
  -8  -7   2        1.29        3.08      1.15 o 
  -7  -7   2       57.81       58.83      1.94 o 
  -6  -7   2      476.57      446.83      5.81 o 
  -5  -7   2     2109.33     2036.37     13.85 o 
  -4  -7   2      302.32      297.62      2.92 o 
  -3  -7   2        4.65        4.49      0.55 o 
  -2  -7   2      194.23      185.01      2.37 o 
  -1  -7   2      689.17      727.77      6.00 o 
   0  -7   2       19.36       23.99      0.97 o 
   1  -7   2        7.79       10.24      0.74 o 
   2  -7   2      290.93      269.99      3.17 o 
   3  -7   2      235.66      231.68      2.85 o 
   4  -7   2      547.03      513.38      5.74 o 
   5  -7   2       89.45       91.61      1.98 o 
   6  -7   2      600.89      612.65      6.83 o 
   7  -7   2        2.52        3.41      0.91 o 
   8  -7   2      167.89      163.36      4.64 o 
   9  -7   2       10.67        9.42      1.59 o 
  10  -7   2        1.38        4.26      1.47 o 
 -13  -6   2       11.72       13.25      2.75 o 
 -12  -6   2       17.00       15.34      2.82 o 
 -11  -6   2        0.03        0.25      1.23 o 
 -10  -6   2      105.66      105.17      3.16 o 
  -9  -6   2       42.13       42.35      2.44 o 
  -8  -6   2       86.87       86.87      1.85 o 
  -7  -6   2      197.47      184.29      3.29 o 
  -6  -6   2        0.15        0.70      0.49 o 
  -5  -6   2       70.78       67.69      1.19 o 
  -4  -6   2      764.02      734.11      5.17 o 
  -3  -6   2      115.47      115.51      1.54 o 
  -2  -6   2       90.63       77.09      1.18 o 
  -1  -6   2        6.66        8.27      0.48 o 
   0  -6   2       45.92       42.93      1.02 o 
   1  -6   2      190.66      196.37      2.23 o 
   2  -6   2     1703.04     1623.89     11.58 o 
   3  -6   2      117.57      111.79      1.74 o 
   4  -6   2     1885.61     1798.60     13.77 o 
   5  -6   2      597.16      571.87      6.13 o 
   6  -6   2      113.91      116.85      2.75 o 
   7  -6   2       55.99       53.91      2.18 o 
   8  -6   2        0.08       -0.84      0.85 o 
   9  -6   2      111.17      110.11      4.48 o 
  10  -6   2        3.33        2.45      1.25 o 
  11  -6   2        2.90        3.08      1.41 o 
 -13  -5   2        1.93        1.96      1.43 o 
 -12  -5   2        7.84        3.37      1.44 o 
 -11  -5   2      141.39      136.02      3.65 o 
 -10  -5   2      229.73      216.55      4.46 o 
  -9  -5   2        0.85        0.35      0.78 o 
  -8  -5   2      180.43      177.14      3.40 o 
  -7  -5   2        8.13        8.04      0.71 o 
  -6  -5   2        1.99        3.63      0.58 o 
  -5  -5   2      194.33      191.87      2.22 o 
  -4  -5   2     1347.40     1335.29      9.56 o 
  -3  -5   2     1043.18     1177.28      7.86 o 
  -2  -5   2      422.90      573.01      4.26 o 
  -1  -5   2        8.65       13.33      0.48 o 
   0  -5   2      173.87      185.21      1.97 o 
   1  -5   2      350.35      404.41      4.52 o 
   2  -5   2       18.68       25.21      0.71 o 
   3  -5   2      151.12      163.82      1.84 o 
   4  -5   2      206.39      212.97      2.32 o 
   5  -5   2        3.08        3.24      0.60 o 
   6  -5   2       26.92       24.63      1.09 o 
   7  -5   2        0.90        2.10      0.69 o 
   8  -5   2        3.76        4.81      1.55 o 
   9  -5   2      265.59      266.46      7.50 o 
  10  -5   2        8.74        8.84      1.76 o 
  11  -5   2       27.45       36.57      2.99 o 
  12  -5   2       52.36       55.41      3.88 o 
 -13  -4   2        0.30       -0.43      1.20 o 
 -12  -4   2       25.47       33.26      5.74 o 
 -11  -4   2       34.91       34.85      2.44 o 
 -10  -4   2        3.03        2.55      0.98 o 
  -9  -4   2        0.76        1.37      0.67 o 
  -8  -4   2      133.28      124.68      2.61 o 
  -7  -4   2        3.92        3.61      0.61 o 
  -6  -4   2        2.90        3.53      0.66 o 
  -5  -4   2      310.58      307.26      2.88 o 
  -4  -4   2       20.44       18.71      0.74 o 
  -3  -4   2      414.36      453.67      3.91 o 
  -2  -4   2     2612.30     2666.83     17.51 o 
  -1  -4   2       66.02       99.80      1.16 o 
   0  -4   2      344.06      417.79      3.16 o 
   1  -4   2      476.21      543.29      4.07 o 
   2  -4   2     1870.55     1975.45     12.76 o 
   3  -4   2      346.58      371.78      4.92 o 
   4  -4   2       21.07       26.62      0.72 o 
   5  -4   2      352.24      358.37      4.23 o 
   6  -4   2       31.38       28.01      1.00 o 
   7  -4   2       20.84       21.93      1.34 o 
   8  -4   2      121.26      112.50      3.74 o 
   9  -4   2      252.60      244.66      7.10 o 
  10  -4   2       15.99       15.40      2.14 o 
  11  -4   2        0.02       -0.25      1.05 o 
  12  -4   2        0.01        1.18      1.31 o 
 -13  -3   2        2.68        1.36      2.25 o 
 -12  -3   2        1.13        1.35      1.24 o 
 -11  -3   2       54.35       57.80      2.70 o 
 -10  -3   2        9.10       10.21      1.36 o 
  -9  -3   2       17.30       14.11      1.26 o 
  -8  -3   2       72.79       72.81      2.16 o 
  -7  -3   2       65.74       65.43      1.73 o 
  -6  -3   2        0.01       -0.08      0.41 o 
  -5  -3   2       37.62       45.80      0.85 o 
  -4  -3   2       43.30       45.50      0.87 o 
  -3  -3   2      749.69      782.18      6.10 o 
  -2  -3   2      367.51      453.36      3.39 o 
  -1  -3   2      614.97      695.13      4.80 o 
   0  -3   2       63.98       86.75      0.99 o 
   1  -3   2      357.30      362.71      3.38 o 
   2  -3   2      772.40      719.57     10.19 o 
   3  -3   2       21.08       22.07      0.56 o 
   4  -3   2      238.93      207.61      2.44 o 
   5  -3   2      339.98      344.04      3.88 o 
   6  -3   2        0.20        0.65      0.41 o 
   7  -3   2        0.88        2.03      0.74 o 
   8  -3   2       16.76       17.50      1.44 o 
   9  -3   2        0.08       -0.05      0.85 o 
  10  -3   2       24.77       24.61      2.62 o 
  11  -3   2        1.58       -0.93      0.98 o 
  12  -3   2        2.07        2.18      1.39 o 
 -13  -2   2       30.91       32.46      3.80 o 
 -12  -2   2       43.42       48.62      3.21 o 
 -11  -2   2        2.42        1.55      0.89 o 
 -10  -2   2       94.41       88.58      3.05 o 
  -9  -2   2       21.58       25.42      1.58 o 
  -8  -2   2        4.76        4.05      0.75 o 
  -7  -2   2       85.91       89.52      2.19 o 
  -6  -2   2     1257.31     1358.82     12.80 o 
  -5  -2   2      527.35      556.85      4.29 o 
  -4  -2   2      142.69      120.69      1.22 o 
  -3  -2   2       11.17       14.94      0.46 o 
  -2  -2   2      435.70      432.81      3.35 o 
  -1  -2   2     3390.46     3641.41     22.52 o 
   0  -2   2      738.55      771.18      4.88 o 
   1  -2   2       14.29       14.64      0.73 o 
   2  -2   2      108.51      111.65      1.47 o 
   3  -2   2       85.34      114.69      1.45 o 
   4  -2   2       10.16       21.18      0.64 o 
   5  -2   2        2.06        0.96      0.41 o 
   6  -2   2       18.14       13.58      1.88 o 
   7  -2   2       81.46       76.92      2.38 o 
   8  -2   2       26.42       27.85      1.65 o 
   9  -2   2      159.89      167.08      5.64 o 
  10  -2   2        0.42        0.00      0.96 o 
  11  -2   2        0.16       -0.96      0.96 o 
  12  -2   2       37.85       35.17      3.63 o 
  13  -2   2       12.33       10.37      2.32 o 
 -13  -1   2        0.43        1.35      1.51 o 
 -12  -1   2        0.08        1.05      1.11 o 
 -11  -1   2       32.07       32.76      3.27 o 
 -10  -1   2       11.62       12.78      1.73 o 
  -9  -1   2        8.38       10.18      1.03 o 
  -8  -1   2       36.77       35.95      1.87 o 
  -7  -1   2       95.12      102.03      2.27 o 
  -6  -1   2        8.31       12.37      0.86 o 
  -5  -1   2      411.43      409.59      4.07 o 
  -4  -1   2      969.79      993.70      8.27 o 
  -3  -1   2       37.68       33.67      0.68 o 
  -2  -1   2      811.19      757.71      5.25 o 
  -1  -1   2        1.70        2.48      0.26 o 
   0  -1   2      140.65      132.95      1.14 o 
   1  -1   2      335.67      358.11      3.06 o 
   2  -1   2     3579.89     3666.91     26.50 o 
   3  -1   2      652.63      709.59      5.59 o 
   4  -1   2      447.92      497.87      4.25 o 
   5  -1   2      195.65      190.30      2.67 o 
   6  -1   2        7.92        7.97      0.66 o 
   7  -1   2      338.99      340.18      5.23 o 
   8  -1   2       46.07       49.88      2.13 o 
   9  -1   2       30.63       35.15      1.97 o 
  10  -1   2        9.79       10.54      1.89 o 
  11  -1   2       11.47        8.75      1.88 o 
  12  -1   2        2.69        2.02      1.44 o 
  13  -1   2       16.23       17.14      2.89 o 
 -13   0   2       21.52       21.13      3.11 o 
 -12   0   2      102.12      111.25      5.60 o 
 -11   0   2      252.90      264.78      6.63 o 
 -10   0   2      192.77      207.79      5.44 o 
  -9   0   2        1.48        2.70      0.90 o 
  -8   0   2       10.50        9.26      1.01 o 
  -7   0   2        7.53        7.99      0.79 o 
  -6   0   2       19.46       22.44      0.86 o 
  -5   0   2       53.32       45.59      1.06 o 
  -4   0   2      996.99     1055.77      8.03 o 
  -3   0   2      326.63      306.53      2.66 o 
  -2   0   2     9318.61     9693.56     90.56 o 
  -1   0   2     1363.91     1452.00      9.63 o 
   0   0   2     1044.72     1081.82      6.73 o 
   1   0   2     1716.93     1779.77     12.33 o 
   2   0   2     4134.45     4135.94     54.30 o 
   3   0   2      541.74      589.47      4.27 o 
   4   0   2        0.41        3.59      0.33 o 
   5   0   2      159.61      180.05      2.44 o 
   6   0   2       52.95       44.31      1.90 o 
   7   0   2        0.13        0.24      0.53 o 
   8   0   2       27.07       23.08      1.56 o 
   9   0   2      258.10      253.40      5.66 o 
  10   0   2       93.15       90.82      4.47 o 
  11   0   2       88.14       79.71      4.44 o 
  12   0   2       25.96       18.94      2.80 o 
  13   0   2        1.77       -0.03      1.27 o 
 -13   1   2       10.94        8.44      2.12 o 
 -12   1   2        6.48        3.55      1.65 o 
 -11   1   2      183.97      185.39      6.77 o 
 -10   1   2        2.56        1.63      0.96 o 
  -9   1   2       12.07       13.16      1.52 o 
  -8   1   2      183.05      188.02      3.63 o 
  -7   1   2       19.38       15.41      1.08 o 
  -6   1   2       56.78       52.28      1.40 o 
  -5   1   2      406.38      427.66      4.14 o 
  -4   1   2      293.72      303.15      2.63 o 
  -3   1   2      549.05      629.08      8.39 o 
  -2   1   2       45.18       48.24      1.18 o 
  -1   1   2    21410.46    20610.88    310.72 o 
   0   1   2       99.51      104.67      0.85 o 
   1   1   2     7168.47     7318.82     43.30 o 
   2   1   2      738.88      819.96      5.63 o 
   3   1   2      562.18      575.77      4.17 o 
   4   1   2      258.14      304.05      2.22 o 
   5   1   2     2223.67     2536.84     16.56 o 
   6   1   2      789.78      835.55      7.17 o 
   7   1   2      147.77      148.83      2.80 o 
   8   1   2     3323.24     3291.23     31.29 o 
   9   1   2      239.43      219.47      4.58 o 
  10   1   2       10.07        8.32      1.80 o 
  11   1   2       12.45       19.93      2.63 o 
  12   1   2       23.29       22.52      3.06 o 
  13   1   2        0.02        0.79      1.43 o 
 -12   2   2       35.95       32.97      3.34 o 
 -11   2   2       23.48       21.33      2.57 o 
 -10   2   2       50.79       57.88      3.37 o 
  -9   2   2        3.71        3.59      0.98 o 
  -8   2   2        0.73        1.26      0.58 o 
  -7   2   2       41.39       54.89      1.58 o 
  -6   2   2      310.71      314.03      4.76 o 
  -5   2   2       13.49       14.71      3.97 o 
  -4   2   2     1745.88     1889.22     17.64 o 
  -3   2   2      223.82      214.98      3.38 o 
  -2   2   2      599.84      669.55      9.88 o 
  -1   2   2     1761.86     1916.49     18.78 o 
   0   2   2      402.99      389.03      3.73 o 
   1   2   2       21.81       35.41      0.80 o 
   2   2   2     4563.85     4655.51     31.30 o 
   3   2   2       71.59       92.45      1.03 o 
   4   2   2      120.00      121.11      1.36 o 
   5   2   2      296.88      281.14      2.24 o 
   6   2   2       93.73      113.11      1.54 o 
   7   2   2       27.48       29.80      1.21 o 
   8   2   2      259.65      257.34      3.67 o 
   9   2   2      195.69      199.15      3.80 o 
  10   2   2       10.03        8.88      1.48 o 
  11   2   2       19.73       18.48      2.64 o 
  12   2   2        1.74        1.95      1.47 o 
  13   2   2       14.04        6.05      2.05 o 
 -12   3   2       17.11       16.18      2.43 o 
 -11   3   2        1.32        1.46      1.11 o 
 -10   3   2       23.93       30.01      2.43 o 
  -9   3   2        0.01       -0.29      0.68 o 
  -8   3   2        0.18        0.83      0.51 o 
  -7   3   2        2.99        3.77      0.53 o 
  -6   3   2       43.62       53.45      1.64 o 
  -5   3   2       35.85       33.51      0.94 o 
  -4   3   2      448.17      399.91     10.18 o 
  -3   3   2      510.68      505.11      6.60 o 
  -2   3   2      339.26      382.44      5.43 o 
  -1   3   2      539.88      556.13      6.30 o 
   0   3   2      317.11      347.93      3.57 o 
   1   3   2      188.16      200.72      1.85 o 
   2   3   2     3177.73     3380.54     23.47 o 
   3   3   2     2546.60     2863.97     18.62 o 
   4   3   2      903.37      979.78      7.90 o 
   5   3   2      145.54      145.16      1.76 o 
   6   3   2      104.98      123.49      1.74 o 
   7   3   2      152.45      157.14      2.12 o 
   8   3   2       26.40       28.20      1.43 o 
   9   3   2      240.41      229.76      3.69 o 
  10   3   2       72.94       71.25      2.73 o 
  11   3   2       23.54       22.01      2.39 o 
  12   3   2        1.71        2.89      1.17 o 
  13   3   2       13.81       13.60      2.66 o 
  14   3   2        0.00        2.60      1.76 o 
 -12   4   2        1.59        1.41      1.23 o 
 -11   4   2       10.02        7.12      1.59 o 
 -10   4   2       19.13       20.13      2.21 o 
  -9   4   2        0.45       -0.14      0.65 o 
  -8   4   2       22.19       23.39      1.20 o 
  -7   4   2       14.42       13.84      2.25 o 
  -6   4   2       12.23       10.84      1.26 o 
  -5   4   2      591.80      614.83      9.69 o 
  -4   4   2        1.10        1.58      0.61 o 
  -3   4   2       65.79       59.33      1.43 o 
  -2   4   2      475.60      558.63      5.90 o 
  -1   4   2      196.22      197.21      2.61 o 
   0   4   2      391.64      423.20      4.42 o 
   1   4   2      266.92      295.25      2.74 o 
   2   4   2      115.23       98.97      1.30 o 
   3   4   2      326.28      327.09      3.13 o 
   4   4   2      259.63      305.38      2.93 o 
   5   4   2      136.13      130.67      1.72 o 
   6   4   2       34.29       40.19      1.20 o 
   7   4   2      201.93      201.64      2.74 o 
   8   4   2      121.41      127.04      2.54 o 
   9   4   2       77.83       75.88      2.36 o 
  10   4   2        0.02        0.29      0.64 o 
  11   4   2       17.34       18.89      1.60 o 
  12   4   2       10.72       13.05      1.98 o 
  13   4   2       61.88       61.83      4.72 o 
  14   4   2        6.68        7.52      2.43 o 
 -11   5   2       32.64       32.37      2.64 o 
 -10   5   2       14.95       12.60      1.81 o 
  -9   5   2        3.54        3.70      1.07 o 
  -8   5   2       52.21       56.17      2.17 o 
  -7   5   2        0.80        1.58      0.77 o 
  -6   5   2       87.41       76.10      3.45 o 
  -5   5   2      103.65      101.50      2.96 o 
  -4   5   2        0.15        0.50      0.88 o 
  -3   5   2      317.17      300.28      3.92 o 
  -2   5   2     1960.30     2072.50     16.68 o 
  -1   5   2       45.88       43.15      1.13 o 
   0   5   2      327.19      314.91      2.92 o 
   1   5   2     1120.81     1219.52      8.03 o 
   2   5   2      200.99      187.44      1.90 o 
   3   5   2      200.16      207.95      2.17 o 
   4   5   2       65.66       50.77      1.10 o 
   5   5   2       49.33       46.29      1.01 o 
   6   5   2        1.44        1.53      0.44 o 
   7   5   2       44.23       43.54      1.26 o 
   8   5   2       43.94       48.37      1.39 o 
   9   5   2        3.80        2.92      0.71 o 
  10   5   2        0.12        0.64      0.62 o 
  11   5   2        0.01       -0.55      0.74 o 
  12   5   2       48.61       51.51      2.61 o 
  13   5   2       12.10       11.89      3.40 o 
 -11   6   2       10.37        8.34      1.64 o 
 -10   6   2       27.07       26.63      2.14 o 
  -9   6   2       66.69       67.39      2.92 o 
  -8   6   2        3.20        3.19      1.58 o 
  -7   6   2       21.79       18.80      1.07 o 
  -6   6   2       52.32       50.14      3.03 o 
  -5   6   2      101.37       96.50      2.58 o 
  -4   6   2       31.75       34.78      1.50 o 
  -3   6   2        0.46        0.19      0.55 o 
  -2   6   2       52.19       57.79      1.50 o 
  -1   6   2      637.67      650.99      6.25 o 
   0   6   2     1820.26     1846.01     11.85 o 
   1   6   2      982.96     1048.43      7.18 o 
   2   6   2       17.06       23.27      0.79 o 
   3   6   2       39.44       42.14      0.89 o 
   4   6   2      103.68      104.21      1.57 o 
   5   6   2      298.85      272.61      2.82 o 
   6   6   2        5.01        4.64      0.65 o 
   7   6   2      453.45      367.62      6.76 o 
   8   6   2      531.09      462.88      5.43 o 
   9   6   2       47.43       38.20      1.72 o 
  10   6   2        0.54        1.31      1.06 o 
  11   6   2        0.43        1.18      1.34 o 
  12   6   2        6.00        3.93      1.42 o 
  13   6   2       19.86       21.62      3.03 o 
 -10   7   2        2.19        1.17      0.97 o 
  -9   7   2       22.84       22.07      1.65 o 
  -8   7   2        5.73        8.60      2.53 o 
  -7   7   2      544.06      578.03     13.42 o 
  -6   7   2       68.40       74.08      4.33 o 
  -5   7   2      332.95      331.89      5.40 o 
  -4   7   2      429.47      420.20      5.52 o 
  -3   7   2       46.31       43.26      1.80 o 
  -2   7   2      141.52      161.02      2.90 o 
  -1   7   2        1.47        1.76      0.42 o 
   0   7   2      247.07      236.54      2.27 o 
   1   7   2        2.55        2.74      0.53 o 
   2   7   2       89.04       82.95      1.49 o 
   3   7   2       11.51       19.01      0.76 o 
   4   7   2       87.92       83.20      1.59 o 
   5   7   2      462.84      459.40      4.21 o 
   6   7   2      123.44      102.51      1.69 o 
   7   7   2      292.63      286.47      4.78 o 
   8   7   2      133.80      126.63      2.93 o 
   9   7   2       13.75       12.91      1.14 o 
  10   7   2      118.14      109.13      3.81 o 
  11   7   2        4.15        2.25      1.30 o 
  12   7   2       93.01       89.90      6.84 o 
  13   7   2        3.08        1.68      2.10 o 
 -10   8   2        0.51        2.49      1.00 o 
  -9   8   2       12.87       13.56      1.50 o 
  -8   8   2        9.76       12.41      1.47 o 
  -7   8   2       93.33       89.87      6.37 o 
  -6   8   2        9.85        8.07      2.46 o 
  -5   8   2      455.39      450.96      8.16 o 
  -4   8   2      131.81      138.97      2.99 o 
  -3   8   2       81.93       68.68      1.60 o 
  -2   8   2      181.65      173.59      3.42 o 
  -1   8   2      116.34      115.04      1.97 o 
   0   8   2       34.12       39.55      1.09 o 
   1   8   2      523.12      540.08      5.04 o 
   2   8   2     1775.09     1665.76     13.72 o 
   3   8   2     1644.24     1613.78     12.35 o 
   4   8   2        0.23        0.64      0.60 o 
   5   8   2       12.19       11.71      0.86 o 
   6   8   2       30.06       26.43      1.14 o 
   7   8   2       37.36       37.04      1.65 o 
   8   8   2       16.63       17.04      2.23 o 
   9   8   2      103.31      103.97      2.67 o 
  10   8   2       25.72       29.53      1.98 o 
  11   8   2       36.27       37.05      3.42 o 
  12   8   2       57.73       57.89      4.39 o 
  13   8   2       44.72       45.01      4.14 o 
  -9   9   2        0.99        0.04      0.82 o 
  -8   9   2       17.92       15.31      1.37 o 
  -7   9   2       16.30       20.46      5.02 o 
  -6   9   2        0.62        1.81      2.20 o 
  -5   9   2      134.42      138.85      4.33 o 
  -4   9   2       35.94       40.57      2.75 o 
  -3   9   2        2.24        2.10      0.49 o 
  -2   9   2      139.62      141.26      2.31 o 
  -1   9   2       12.52       11.70      0.81 o 
   0   9   2       30.52       26.65      1.07 o 
   1   9   2      814.35      805.80      7.59 o 
   2   9   2       26.95       30.05      1.25 o 
   3   9   2       53.46       50.62      1.61 o 
   4   9   2      159.49      148.20      3.15 o 
   5   9   2      101.73       97.26      2.15 o 
   6   9   2        0.07        0.28      0.48 o 
   7   9   2        0.78        1.79      0.87 o 
   8   9   2      584.50      562.73      8.04 o 
   9   9   2        4.01        3.56      1.45 o 
  10   9   2        0.11       -0.27      0.85 o 
  11   9   2       31.40       36.37      2.88 o 
  12   9   2      134.09      137.11      5.81 o 
  13   9   2       87.62       87.33      4.81 o 
  -6  10   2       63.94       68.59      7.00 o 
  -5  10   2        0.02       -0.33      1.20 o 
  -4  10   2       10.29       10.27      1.08 o 
  -3  10   2      128.13      119.92      2.60 o 
  -2  10   2        0.16        0.26      0.59 o 
  -1  10   2       61.48       60.11      1.56 o 
   0  10   2       18.37       21.18      1.21 o 
   1  10   2       61.04       51.02      1.64 o 
   2  10   2      747.00      690.28      7.64 o 
   3  10   2       23.16       18.82      1.25 o 
   4  10   2      354.87      338.58      4.86 o 
   5  10   2       92.54       90.75      2.53 o 
   6  10   2      299.74      298.04      4.54 o 
   7  10   2      308.87      311.58      5.25 o 
   8  10   2        0.30        1.26      0.97 o 
   9  10   2      105.67      112.48      4.06 o 
  10  10   2       57.07       59.80      4.39 o 
  11  10   2      138.57      152.60      5.24 o 
  12  10   2       15.77       14.43      3.24 o 
  -6  11   2        6.36        6.32      1.04 o 
  -5  11   2       55.74       52.93      2.98 o 
  -4  11   2        0.01        0.23      0.85 o 
  -3  11   2        0.10        0.15      0.69 o 
  -2  11   2        5.74        4.67      0.90 o 
  -1  11   2      506.65      484.33      5.95 o 
   0  11   2       17.57       12.02      1.06 o 
   1  11   2       34.86       38.51      1.60 o 
   2  11   2      273.87      264.81      4.19 o 
   3  11   2       26.70       28.46      1.56 o 
   4  11   2        1.44        1.17      0.70 o 
   5  11   2      383.78      372.46      5.43 o 
   6  11   2       37.27       41.51      1.57 o 
   7  11   2       12.76       21.74      2.81 o 
   8  11   2        7.91        6.02      1.69 o 
   9  11   2        4.73        4.49      2.36 o 
  10  11   2       19.18       18.73      1.80 o 
  11  11   2       63.48       61.49      2.95 o 
  12  11   2       57.26       58.00      4.51 o 
  -6  12   2        1.69        0.94      0.96 o 
  -5  12   2       74.68       74.18      2.50 o 
  -4  12   2       10.53       10.75      1.26 o 
  -3  12   2       40.69       48.97      2.14 o 
  -2  12   2        0.01       -0.31      1.41 o 
  -1  12   2      127.75      114.91      3.02 o 
   0  12   2      134.66      136.46      3.35 o 
   1  12   2       20.30       16.30      1.47 o 
   2  12   2        8.14       11.05      1.41 o 
   3  12   2       58.31       59.14      2.30 o 
   4  12   2       50.09       57.33      2.32 o 
   5  12   2      232.85      235.14      5.36 o 
   6  12   2       37.85       35.54      2.03 o 
   7  12   2       42.37       50.76      3.36 o 
   8  12   2      109.20      113.21      4.86 o 
   9  12   2        0.12        1.53      1.70 o 
  10  12   2        0.73        0.19      1.69 o 
  11  12   2        1.41        1.58      1.51 o 
  -5  13   2      111.66      106.59      4.07 o 
  -4  13   2       13.45       14.18      1.57 o 
  -3  13   2       20.66       24.87      1.87 o 
  -2  13   2       30.36       30.41      2.03 o 
  -1  13   2       61.45       63.29      2.63 o 
   0  13   2       12.78       11.31      1.47 o 
   1  13   2      191.07      194.43      7.04 o 
   2  13   2      142.65      152.42      4.18 o 
   3  13   2       60.52       72.01      2.93 o 
   4  13   2       36.76       37.08      3.31 o 
   5  13   2       21.22       20.42      2.54 o 
   6  13   2       95.57       96.52      2.98 o 
   7  13   2       51.72       52.53      3.54 o 
   8  13   2       27.71       25.78      3.03 o 
   9  13   2        4.62        6.27      3.05 o 
  10  13   2        3.75        6.09      1.77 o 
  11  13   2       26.15       27.25      3.52 o 
  -4  14   2        6.16        6.27      1.97 o 
  -3  14   2       36.76       37.29      5.62 o 
  -2  14   2       11.26        8.89      2.30 o 
  -1  14   2      127.30      135.40      3.99 o 
   0  14   2      150.12      142.04      4.12 o 
   1  14   2       38.64       37.39      4.68 o 
   2  14   2       50.03       49.89      3.70 o 
   3  14   2       17.06       17.92      1.91 o 
   4  14   2        2.05        2.74      1.54 o 
   5  14   2       58.26       61.32      3.83 o 
   6  14   2      115.08      116.88      4.38 o 
   7  14   2       17.08       14.08      3.36 o 
   8  14   2        3.20        3.25      2.52 o 
   9  14   2        0.01        4.19      1.70 o 
  10  14   2        2.28        2.11      1.36 o 
  -2  15   2       22.38       24.41      2.30 o 
  -1  15   2       62.16       61.21      3.28 o 
   0  15   2        1.55       -0.33      1.07 o 
   1  15   2       26.91       25.24      3.49 o 
   2  15   2       56.43       59.54      3.22 o 
   3  15   2       38.70       36.42      3.27 o 
   4  15   2        0.85        0.32      1.84 o 
   5  15   2       68.11       62.69      5.25 o 
   6  15   2      160.91      163.37      5.60 o 
   7  15   2       44.72       48.35      5.31 o 
   8  15   2      207.17      199.77      9.22 o 
   0  16   2      138.96      149.04      5.13 o 
   1  16   2       56.01       57.73      3.44 o 
   2  16   2       22.18       26.27      4.35 o 
   3  16   2        5.33        2.35      2.25 o 
   4  16   2       83.06       85.67      6.40 o 
   5  16   2       16.78       12.50      3.35 o 
   6  16   2        4.98        4.40      1.67 o 
  -6 -15   3        4.77        5.81      4.29 o 
  -5 -15   3        0.49        2.06      1.42 o 
  -4 -15   3        4.15        2.70      1.38 o 
  -3 -15   3      169.63      167.20      5.73 o 
  -2 -15   3      222.19      224.96      6.68 o 
  -1 -15   3       14.52       17.77      2.30 o 
   0 -15   3        0.31       -1.09      1.09 o 
   1 -15   3        4.44        1.43      1.30 o 
   2 -15   3        4.05        5.10      2.04 o 
  -8 -14   3       30.26       30.26      3.05 o 
  -7 -14   3        8.99        9.52      3.69 o 
  -6 -14   3       43.55       56.31      3.90 o 
  -5 -14   3        4.42        4.49      1.40 o 
  -4 -14   3       50.66       45.76      2.64 o 
  -3 -14   3       89.73       82.29      3.89 o 
  -2 -14   3       80.28       86.78      5.79 o 
  -1 -14   3        1.77        2.64      1.31 o 
   0 -14   3       22.18       16.65      2.14 o 
   1 -14   3        2.93        3.11      1.35 o 
   2 -14   3       33.86       32.25      2.81 o 
   3 -14   3       27.90       29.18      5.10 o 
   4 -14   3      139.27      145.11      4.98 o 
  -9 -13   3       17.66       17.61      2.53 o 
  -8 -13   3       91.17      101.59      4.69 o 
  -7 -13   3        0.92        2.01      1.63 o 
  -6 -13   3       60.10       55.74      3.21 o 
  -5 -13   3       18.55       21.58      1.93 o 
  -4 -13   3      154.09      149.81      3.41 o 
  -3 -13   3      116.01      131.17      4.16 o 
  -2 -13   3       10.96       12.10      1.68 o 
  -1 -13   3        1.91        2.01      1.17 o 
   0 -13   3       76.86       78.41      3.30 o 
   1 -13   3      327.32      329.82      6.83 o 
   2 -13   3       34.40       33.03      2.51 o 
   3 -13   3        0.09        0.42      1.03 o 
   4 -13   3       65.42       69.74      3.37 o 
   5 -13   3        0.14       -0.12      1.05 o 
 -10 -12   3       14.93       12.85      4.62 o 
  -9 -12   3        7.19        7.35      1.93 o 
  -8 -12   3       49.36       57.59      5.08 o 
  -7 -12   3      133.14      134.00      4.44 o 
  -6 -12   3       53.44       58.46      3.78 o 
  -5 -12   3        0.13        0.38      1.22 o 
  -4 -12   3       43.28       38.05      1.92 o 
  -3 -12   3        0.22       -0.01      0.81 o 
  -2 -12   3      333.99      363.47      6.97 o 
  -1 -12   3       11.20       14.14      1.71 o 
   0 -12   3      104.84      112.46      3.63 o 
   1 -12   3       19.70       26.17      2.15 o 
   2 -12   3       90.39       82.30      3.19 o 
   3 -12   3        0.90       -0.89      0.89 o 
   4 -12   3        0.68        1.55      1.07 o 
   5 -12   3      102.45       94.64      3.76 o 
   6 -12   3        2.33        1.20      1.89 o 
 -11 -11   3        9.09        7.94      2.30 o 
 -10 -11   3        6.58        5.45      2.31 o 
  -9 -11   3        9.01       12.54      2.56 o 
  -8 -11   3       18.35       16.88      1.72 o 
  -7 -11   3       55.88       50.07      2.41 o 
  -6 -11   3       10.29       10.72      1.72 o 
  -5 -11   3      243.79      262.43      4.62 o 
  -4 -11   3      341.01      341.21      5.90 o 
  -3 -11   3      147.51      143.21      2.66 o 
  -2 -11   3       27.13       24.00      1.81 o 
  -1 -11   3       35.17       40.12      2.17 o 
   0 -11   3       26.12       31.68      2.00 o 
   1 -11   3      212.71      215.38      4.51 o 
   2 -11   3       43.62       41.90      2.52 o 
   3 -11   3      237.31      231.78      5.19 o 
   4 -11   3       24.49       29.16      2.18 o 
   5 -11   3       46.34       44.37      2.49 o 
   6 -11   3       14.56       17.40      1.93 o 
   7 -11   3        5.22        6.38      1.86 o 
 -11 -10   3        0.09       -0.63      1.95 o 
 -10 -10   3       96.33      114.32      5.31 o 
  -9 -10   3       70.85       74.77      3.82 o 
  -8 -10   3       12.09       15.22      3.43 o 
  -7 -10   3        5.16        7.05      1.60 o 
  -6 -10   3       19.57       15.00      1.42 o 
  -5 -10   3       92.94       92.42      2.82 o 
  -4 -10   3       21.70       27.67      1.37 o 
  -3 -10   3      298.72      251.01      3.49 o 
  -2 -10   3        3.18        2.33      0.70 o 
  -1 -10   3       17.09       23.22      1.51 o 
   0 -10   3      138.78      147.74      3.52 o 
   1 -10   3       13.48       12.99      1.20 o 
   2 -10   3       94.62       89.19      2.70 o 
   3 -10   3      369.57      346.93      5.80 o 
   4 -10   3       25.59       28.69      2.04 o 
   5 -10   3       21.32       20.79      1.81 o 
   6 -10   3        6.02        5.68      1.21 o 
   7 -10   3        0.59        0.46      1.24 o 
   8 -10   3       20.07       21.35      2.65 o 
 -12  -9   3       12.11       11.70      2.65 o 
 -11  -9   3        0.54       -1.66      1.66 o 
 -10  -9   3        2.68        6.47      2.84 o 
  -9  -9   3        0.13        0.58      0.78 o 
  -8  -9   3       11.62       13.81      1.45 o 
  -7  -9   3       15.67       15.63      1.31 o 
  -6  -9   3       11.97       12.99      1.41 o 
  -5  -9   3        1.80        3.68      0.73 o 
  -4  -9   3      693.80      635.02      5.43 o 
  -3  -9   3        0.04        0.99      0.50 o 
  -2  -9   3       69.05       54.63      1.53 o 
  -1  -9   3       80.28       64.86      2.00 o 
   0  -9   3       71.99       82.31      2.21 o 
   1  -9   3        6.96        2.77      0.75 o 
   2  -9   3      374.95      374.51      5.53 o 
   3  -9   3      157.86      149.15      3.00 o 
   4  -9   3       79.94       76.55      2.75 o 
   5  -9   3        1.24        0.00      0.78 o 
   6  -9   3        8.03        5.52      1.26 o 
   7  -9   3        4.82        4.90      1.38 o 
   8  -9   3        0.39        0.83      1.14 o 
   9  -9   3       36.38       35.59      3.37 o 
 -12  -8   3       53.51       56.40      4.66 o 
 -11  -8   3        2.88        3.60      2.16 o 
 -10  -8   3       17.00       20.29      3.74 o 
  -9  -8   3       22.88       19.12      2.99 o 
  -8  -8   3       59.05       56.54      2.66 o 
  -7  -8   3       47.19       48.77      1.88 o 
  -6  -8   3       39.52       37.31      1.94 o 
  -5  -8   3       16.28       12.97      1.01 o 
  -4  -8   3      463.33      435.64      3.93 o 
  -3  -8   3      121.52      116.24      1.72 o 
  -2  -8   3       37.22       19.40      1.12 o 
  -1  -8   3        3.09        1.20      0.48 o 
   0  -8   3      345.16      300.21      3.69 o 
   1  -8   3      218.55      184.05      2.74 o 
   2  -8   3        8.03       10.55      0.99 o 
   3  -8   3       63.23       57.09      1.78 o 
   4  -8   3      138.42      138.87      2.75 o 
   5  -8   3       28.28       26.74      1.41 o 
   6  -8   3       38.45       37.19      1.92 o 
   7  -8   3       82.77       76.21      4.01 o 
   8  -8   3        0.06       -0.19      1.11 o 
   9  -8   3       39.35       39.39      3.02 o 
  10  -8   3        2.65        1.90      1.45 o 
 -12  -7   3       34.23       30.28      3.60 o 
 -11  -7   3       77.63       78.88      3.62 o 
 -10  -7   3       32.48       31.53      3.25 o 
  -9  -7   3        0.65        1.87      1.18 o 
  -8  -7   3       43.50       44.17      2.67 o 
  -7  -7   3      772.29      735.08      8.47 o 
  -6  -7   3        2.44        2.97      0.89 o 
  -5  -7   3      173.18      167.01      2.42 o 
  -4  -7   3       91.06       91.03      1.55 o 
  -3  -7   3      450.89      457.71      3.90 o 
  -2  -7   3      148.16      130.91      1.72 o 
  -1  -7   3      244.80      240.85      2.83 o 
   0  -7   3      437.83      422.70      4.46 o 
   1  -7   3       21.55       20.05      0.98 o 
   2  -7   3      535.92      503.97      5.05 o 
   3  -7   3      164.42      169.00      2.49 o 
   4  -7   3      388.17      368.03      4.97 o 
   5  -7   3      331.18      324.86      4.46 o 
   6  -7   3        5.80        6.09      0.85 o 
   7  -7   3       44.80       50.03      2.66 o 
   8  -7   3      168.50      153.65      4.76 o 
   9  -7   3        1.79        9.98      3.57 o 
  10  -7   3        3.54        3.68      1.58 o 
 -13  -6   3       15.96       11.83      3.45 o 
 -12  -6   3       40.68       53.61      6.22 o 
 -11  -6   3      114.44      114.37      3.50 o 
 -10  -6   3       99.94       98.10      3.10 o 
  -9  -6   3       83.40       81.27      2.62 o 
  -8  -6   3      161.48      165.65      3.03 o 
  -7  -6   3       17.61       17.20      1.15 o 
  -6  -6   3      373.13      363.33      4.04 o 
  -5  -6   3      816.55      795.12      5.85 o 
  -4  -6   3      291.50      275.67      2.61 o 
  -3  -6   3      734.29      724.73      5.11 o 
  -2  -6   3      341.95      349.44      2.90 o 
  -1  -6   3      117.90       90.08      1.32 o 
   0  -6   3      454.90      447.89      3.89 o 
   1  -6   3      280.09      263.54      3.24 o 
   2  -6   3      413.51      427.46      4.33 o 
   3  -6   3      152.04      158.07      2.51 o 
   4  -6   3      178.14      181.25      2.52 o 
   5  -6   3       24.71       19.38      1.31 o 
   6  -6   3      417.52      434.94      5.75 o 
   7  -6   3       21.36       21.90      2.23 o 
   8  -6   3      130.06      120.52      4.67 o 
   9  -6   3      232.00      236.98      7.25 o 
  10  -6   3        1.23        0.02      1.12 o 
  11  -6   3      140.82      145.52      6.06 o 
 -13  -5   3        9.00        6.48      1.73 o 
 -12  -5   3       54.60       61.80      6.96 o 
 -11  -5   3        3.21        4.39      1.61 o 
 -10  -5   3        9.90       10.48      2.22 o 
  -9  -5   3        0.00        1.12      0.65 o 
  -8  -5   3       29.29       31.78      1.57 o 
  -7  -5   3       21.06       19.22      0.89 o 
  -6  -5   3      239.29      236.74      2.95 o 
  -5  -5   3      293.62      280.84      2.88 o 
  -4  -5   3        0.27        0.70      0.44 o 
  -3  -5   3        2.51        2.13      0.34 o 
  -2  -5   3        0.66        0.23      0.40 o 
  -1  -5   3        2.29        1.27      0.29 o 
   0  -5   3     1148.49     1136.57      7.83 o 
   1  -5   3       64.85       71.30      1.48 o 
   2  -5   3      673.17      642.47      5.56 o 
   3  -5   3      216.01      195.97      2.57 o 
   4  -5   3      173.39      155.77      2.45 o 
   5  -5   3       11.11       12.64      0.80 o 
   6  -5   3       50.18       46.99      1.55 o 
   7  -5   3      381.58      369.43      9.17 o 
   8  -5   3       27.48       29.58      2.20 o 
   9  -5   3       28.00       26.00      2.63 o 
  10  -5   3      150.03      147.23      5.82 o 
  11  -5   3        3.86        4.17      1.50 o 
 -13  -4   3        1.04        1.49      2.38 o 
 -12  -4   3       67.02       76.22      9.35 o 
 -11  -4   3        0.86        1.48      1.08 o 
 -10  -4   3      192.86      179.65      4.61 o 
  -9  -4   3       17.00       15.92      1.24 o 
  -8  -4   3        3.19        2.33      0.75 o 
  -7  -4   3        0.03        0.16      0.46 o 
  -6  -4   3       79.37       79.13      1.46 o 
  -5  -4   3      149.14      155.79      1.89 o 
  -4  -4   3        1.02        2.56      0.39 o 
  -3  -4   3        1.94        2.31      0.37 o 
  -2  -4   3     1202.67     1345.78      8.93 o 
  -1  -4   3     1658.38     1788.18     10.37 o 
   0  -4   3     4923.30     5522.42     28.71 o 
   1  -4   3      154.29      174.96      1.63 o 
   2  -4   3      819.24      779.88      6.04 o 
   3  -4   3      308.12      348.20      3.39 o 
   4  -4   3        0.39        0.09      0.24 o 
   5  -4   3       11.04        7.57      0.63 o 
   6  -4   3       19.84       16.01      1.08 o 
   7  -4   3      892.41      836.45     12.36 o 
   8  -4   3        8.02        5.83      1.40 o 
   9  -4   3        8.18        5.52      1.45 o 
  10  -4   3        8.71       11.94      1.96 o 
  11  -4   3       15.35       13.43      2.34 o 
  12  -4   3        0.42        0.60      1.37 o 
 -13  -3   3       10.58       10.69      2.02 o 
 -12  -3   3        3.13        5.25      1.67 o 
 -11  -3   3        4.96        4.79      1.15 o 
 -10  -3   3       44.13       37.63      2.14 o 
  -9  -3   3        0.25        0.56      0.70 o 
  -8  -3   3        0.03        0.34      0.76 o 
  -7  -3   3       27.72       27.42      1.56 o 
  -6  -3   3       18.52       16.70      1.00 o 
  -5  -3   3      532.72      519.45      4.13 o 
  -4  -3   3        1.12        1.51      0.31 o 
  -3  -3   3      519.70      541.20      3.97 o 
  -2  -3   3       31.32       29.33      0.72 o 
  -1  -3   3       32.38       49.96      0.83 o 
   0  -3   3      291.65      312.51      2.42 o 
   1  -3   3     2516.66     2737.65     16.71 o 
   2  -3   3      163.86      164.41      2.15 o 
   3  -3   3        2.78        8.26      0.48 o 
   4  -3   3      514.59      520.43      6.89 o 
   5  -3   3      352.75      363.73      4.52 o 
   6  -3   3        1.02        2.81      0.53 o 
   7  -3   3       88.69       82.61      2.63 o 
   8  -3   3      100.50       96.60      8.05 o 
   9  -3   3      187.70      166.43      5.79 o 
  10  -3   3       14.40       11.09      2.02 o 
  11  -3   3       10.22       10.55      2.14 o 
  12  -3   3        8.56        4.44      1.73 o 
 -13  -2   3        3.41        2.94      1.50 o 
 -12  -2   3        0.29        1.09      1.43 o 
 -11  -2   3        0.58        0.50      1.02 o 
 -10  -2   3       36.02       37.22      2.24 o 
  -9  -2   3        7.61        6.26      1.06 o 
  -8  -2   3      261.83      271.74      4.46 o 
  -7  -2   3       18.41       20.94      1.26 o 
  -6  -2   3       13.21       22.30      1.36 o 
  -5  -2   3       98.14       95.87      1.37 o 
  -4  -2   3       34.68       68.02      1.00 o 
  -3  -2   3      887.57      921.90      6.20 o 
  -2  -2   3      492.79      477.34      3.35 o 
  -1  -2   3      107.02      106.72      1.14 o 
   0  -2   3     1390.94     1464.88      9.14 o 
   1  -2   3       18.58       13.53      0.47 o 
   2  -2   3      178.99      221.61      2.10 o 
   3  -2   3     1058.98     1050.44      8.17 o 
   4  -2   3        1.05        2.86      0.40 o 
   5  -2   3      276.48      280.23      4.17 o 
   6  -2   3        0.09        0.26      0.30 o 
   7  -2   3       83.27       82.36      4.46 o 
   8  -2   3       68.66       70.14      2.60 o 
   9  -2   3        0.21       -0.26      0.81 o 
  10  -2   3        0.50        0.68      1.15 o 
  11  -2   3        0.97        1.50      1.24 o 
  12  -2   3        9.32        8.75      2.13 o 
  13  -2   3        0.00        0.93      1.47 o 
 -13  -1   3        8.71        6.64      2.03 o 
 -12  -1   3       20.37       22.83      2.48 o 
 -11  -1   3        7.37        9.43      2.99 o 
 -10  -1   3        0.10       -0.37      0.84 o 
  -9  -1   3       32.72       31.30      1.86 o 
  -8  -1   3        4.34        3.38      0.68 o 
  -7  -1   3      270.03      308.20      4.50 o 
  -6  -1   3      137.55      122.45      2.39 o 
  -5  -1   3       39.23       55.65      1.19 o 
  -4  -1   3     1091.94     1132.82      9.48 o 
  -3  -1   3       29.60       21.45      0.67 o 
  -2  -1   3     1164.03     1254.21      8.00 o 
  -1  -1   3       72.70       85.68      0.91 o 
   0  -1   3     2540.98     2585.43     14.42 o 
   1  -1   3       56.64       59.58      0.88 o 
   2  -1   3     2553.46     2748.00     18.80 o 
   3  -1   3        3.06        1.35      0.24 o 
   4  -1   3      583.03      679.20      5.68 o 
   5  -1   3      249.12      275.38      3.37 o 
   6  -1   3        3.23        3.75      0.88 o 
   7  -1   3       51.44       53.69      1.82 o 
   8  -1   3       13.19       11.98      1.35 o 
   9  -1   3       15.46       13.97      1.99 o 
  10  -1   3       40.82       45.13      3.21 o 
  11  -1   3       68.30       73.40      4.35 o 
  12  -1   3       98.46      104.11      5.52 o 
  13  -1   3       24.04       22.77      3.22 o 
 -13   0   3        0.91       -0.76      1.23 o 
 -12   0   3       38.51       38.81      3.10 o 
 -11   0   3       76.97       75.08      5.91 o 
 -10   0   3       90.91       92.40      3.64 o 
  -9   0   3       40.61       41.44      3.91 o 
  -8   0   3       96.72      103.74      4.20 o 
  -7   0   3       48.26       42.84      1.46 o 
  -6   0   3      452.58      421.33      5.25 o 
  -5   0   3       85.17      109.39      1.52 o 
  -4   0   3      317.94      465.40      4.02 o 
  -3   0   3       41.70       48.93      1.08 o 
  -2   0   3        1.32        0.75      0.19 o 
  -1   0   3     2236.45     2298.06     17.72 o 
   0   0   3        2.19        3.45      0.25 o 
   1   0   3       67.63       57.68      0.77 o 
   2   0   3     1116.39     1173.17      8.35 o 
   3   0   3      121.95      138.02      1.51 o 
   4   0   3      443.02      495.84      3.78 o 
   5   0   3      158.61      153.68      1.89 o 
   6   0   3       73.44       75.53      1.54 o 
   7   0   3      269.51      254.63      5.53 o 
   8   0   3       48.28       48.13      2.22 o 
   9   0   3       14.97       16.87      2.12 o 
  10   0   3       49.97       47.61      3.40 o 
  11   0   3       29.75       28.89      3.22 o 
  12   0   3        2.48        4.80      1.73 o 
  13   0   3       56.81       57.54      4.40 o 
 -12   1   3       51.03       60.83      4.07 o 
 -11   1   3       59.30       58.89      4.28 o 
 -10   1   3      442.76      435.60      8.69 o 
  -9   1   3       19.55       21.07      1.87 o 
  -8   1   3        7.08        9.78      2.06 o 
  -7   1   3       64.70       67.86      1.93 o 
  -6   1   3       87.81       74.38      1.84 o 
  -5   1   3       30.73       45.52      0.87 o 
  -4   1   3      236.71      287.86      2.75 o 
  -3   1   3     1365.43     1610.09     12.48 o 
  -2   1   3        0.33       -0.17      0.17 o 
  -1   1   3    20453.51    19957.32    351.36 o 
   0   1   3     4444.73     4588.54     47.40 o 
   1   1   3      262.74      317.50      2.29 o 
   2   1   3      132.20      155.22      1.25 o 
   3   1   3       25.62       10.67      0.51 o 
   4   1   3     1826.90     2082.13     12.77 o 
   5   1   3     1883.38     1893.43     11.06 o 
   6   1   3     1517.17     1522.24     11.33 o 
   7   1   3      115.35       98.33      1.78 o 
   8   1   3        1.95        1.17      0.69 o 
   9   1   3       21.40       18.79      1.81 o 
  10   1   3        0.12        2.76      1.40 o 
  11   1   3       10.16       13.58      2.33 o 
  12   1   3       30.41       39.64      4.11 o 
  13   1   3        0.67        0.55      1.50 o 
 -12   2   3       56.28       54.98      3.81 o 
 -11   2   3       17.87       15.67      2.27 o 
 -10   2   3       10.42        8.59      1.47 o 
  -9   2   3       80.31       82.15      3.07 o 
  -8   2   3      166.99      174.72      3.43 o 
  -7   2   3       12.69       13.39      0.98 o 
  -6   2   3       92.01       85.19      2.28 o 
  -5   2   3       81.66       81.45      2.05 o 
  -4   2   3      371.90      444.98      4.96 o 
  -3   2   3     1155.56     1359.96     20.35 o 
  -2   2   3      129.79      151.27      2.61 o 
  -1   2   3       20.98        8.20      0.40 o 
   0   2   3        2.94        7.41      0.28 o 
   1   2   3      598.35      616.09      4.36 o 
   2   2   3      286.91      336.03      2.88 o 
   3   2   3       12.40       21.80      0.65 o 
   4   2   3      629.52      723.16      5.36 o 
   5   2   3      810.24      902.09      6.92 o 
   6   2   3      622.97      619.44      5.21 o 
   7   2   3     1113.28     1096.66     10.45 o 
   8   2   3       28.94       34.66      1.37 o 
   9   2   3      552.76      538.60      8.41 o 
  10   2   3      144.59      126.06      4.41 o 
  11   2   3      186.78      180.78      7.16 o 
  12   2   3        8.62        6.83      2.05 o 
  13   2   3        4.46        3.84      1.80 o 
 -12   3   3        4.48        4.08      1.52 o 
 -11   3   3       17.43       15.04      2.14 o 
 -10   3   3       57.94       65.17      3.46 o 
  -9   3   3        1.38        1.34      1.05 o 
  -8   3   3       18.84       19.65      1.14 o 
  -7   3   3      160.83      168.83      2.90 o 
  -6   3   3      609.63      634.84      9.22 o 
  -5   3   3      254.85      294.02      4.66 o 
  -4   3   3        6.60        3.08      0.60 o 
  -3   3   3        0.14        1.67      0.40 o 
  -2   3   3      212.33      243.76      3.25 o 
  -1   3   3       16.13       15.58      0.62 o 
   0   3   3     1413.10     1465.44     10.90 o 
   1   3   3      414.32      430.52      3.38 o 
   2   3   3      421.24      485.32      3.88 o 
   3   3   3      934.97     1086.92      7.99 o 
   4   3   3        1.66        2.83      0.36 o 
   5   3   3      321.03      347.53      3.19 o 
   6   3   3      120.57      115.64      1.83 o 
   7   3   3       38.49       34.85      1.09 o 
   8   3   3      416.16      416.69      5.17 o 
   9   3   3      432.66      425.43      6.37 o 
  10   3   3        0.30        0.79      0.64 o 
  11   3   3        5.72        3.97      3.60 o 
  12   3   3      106.65       99.49      5.59 o 
  13   3   3        3.06        3.88      1.94 o 
  14   3   3        3.09        3.26      1.99 o 
 -11   4   3        3.74        2.69      1.26 o 
 -10   4   3        2.65        2.91      1.15 o 
  -9   4   3        0.48        0.71      0.75 o 
  -8   4   3        1.26        1.67      0.51 o 
  -7   4   3       10.24       12.29      1.38 o 
  -6   4   3       25.97       21.85      1.16 o 
  -5   4   3        4.77        4.72      0.77 o 
  -4   4   3        7.16        8.88      0.84 o 
  -3   4   3      474.58      491.53      5.19 o 
  -2   4   3       63.34       78.83      2.33 o 
  -1   4   3      351.18      346.89      3.19 o 
   0   4   3     1902.84     1912.10     12.82 o 
   1   4   3        1.52        1.36      0.30 o 
   2   4   3       29.36       22.17      0.52 o 
   3   4   3      294.13      328.55      2.62 o 
   4   4   3      428.89      539.78      4.87 o 
   5   4   3      170.20      170.87      2.05 o 
   6   4   3        6.44       10.12      0.72 o 
   7   4   3       54.71       55.09      1.54 o 
   8   4   3       17.46       15.64      0.88 o 
   9   4   3       56.78       48.61      1.73 o 
  10   4   3       13.75       12.18      1.16 o 
  11   4   3       16.37       18.90      2.16 o 
  12   4   3       23.06       23.23      2.98 o 
  14   4   3        5.17        2.26      1.88 o 
 -11   5   3       14.80       13.98      2.02 o 
 -10   5   3       52.02       53.96      3.01 o 
  -9   5   3        1.25        2.53      0.91 o 
  -8   5   3        5.13        3.63      0.85 o 
  -7   5   3      106.62      110.26      2.46 o 
  -6   5   3        0.08        1.39      1.24 o 
  -5   5   3        8.29        9.38      1.13 o 
  -4   5   3       44.22       58.94      1.91 o 
  -3   5   3        8.01       12.21      0.95 o 
  -2   5   3       96.18       96.80      1.48 o 
  -1   5   3      553.00      623.87      5.32 o 
   0   5   3      479.75      602.74      4.27 o 
   1   5   3     2205.50     2376.09     23.41 o 
   2   5   3        3.27       11.96      0.51 o 
   3   5   3      701.98      739.33      4.81 o 
   4   5   3       86.59      111.84      1.30 o 
   5   5   3      148.08      164.49      2.07 o 
   6   5   3      253.00      258.43      3.03 o 
   7   5   3       37.27       33.29      1.31 o 
   8   5   3        0.38        1.90      0.56 o 
   9   5   3       12.30       13.84      1.17 o 
  10   5   3        6.36        8.67      1.05 o 
  11   5   3       24.41       19.43      1.67 o 
  12   5   3        0.30        3.82      1.52 o 
  13   5   3        1.67        2.09      2.74 o 
 -11   6   3       20.50       20.25      2.27 o 
 -10   6   3        2.25        1.01      0.94 o 
  -9   6   3        0.02        0.95      0.71 o 
  -8   6   3      101.74      106.22      3.25 o 
  -7   6   3       73.23       75.15      3.07 o 
  -6   6   3        0.11        0.48      1.09 o 
  -5   6   3       48.25       50.19      1.97 o 
  -4   6   3        2.90        3.53      0.86 o 
  -3   6   3        0.32        1.20      0.71 o 
  -2   6   3      706.83      704.89      6.16 o 
  -1   6   3     1073.29     1170.93      9.65 o 
   0   6   3      315.39      293.69      2.46 o 
   1   6   3       17.22       23.36      0.67 o 
   2   6   3      125.52      135.66      2.13 o 
   3   6   3        1.01        1.76      0.34 o 
   4   6   3      402.03      420.86      3.61 o 
   5   6   3      244.58      206.66      2.03 o 
   6   6   3      823.29      717.94      5.24 o 
   7   6   3        0.47        0.75      0.55 o 
   8   6   3        1.47        1.08      0.86 o 
   9   6   3        6.29        7.27      1.01 o 
  10   6   3       34.74       29.65      2.66 o 
  11   6   3       20.73       17.90      2.24 o 
  12   6   3        0.06       -0.08      2.14 o 
  13   6   3        2.52       -1.59      2.52 o 
 -10   7   3       18.13       16.10      1.84 o 
  -9   7   3       35.99       35.40      2.05 o 
  -8   7   3        4.70        2.62      0.74 o 
  -7   7   3       51.05       58.35      5.79 o 
  -6   7   3       48.44       47.80      2.97 o 
  -5   7   3      262.74      256.04      4.65 o 
  -4   7   3        2.60        2.36      0.83 o 
  -3   7   3        3.32        4.22      0.66 o 
  -2   7   3      328.33      282.97      4.04 o 
  -1   7   3       82.28      101.75      1.59 o 
   0   7   3       92.72       75.71      1.16 o 
   1   7   3        9.47       14.46      0.66 o 
   2   7   3      187.66      174.20      2.09 o 
   3   7   3      197.25      195.27      2.23 o 
   4   7   3      124.47      129.57      1.76 o 
   5   7   3        2.06        2.64      0.55 o 
   6   7   3      578.22      542.46      4.47 o 
   7   7   3        0.65        1.47      0.71 o 
   8   7   3      255.68      210.74      4.05 o 
   9   7   3        1.08        0.05      0.73 o 
  10   7   3       28.95       30.78      2.45 o 
  11   7   3       24.39       28.64      2.51 o 
  12   7   3       39.71       36.48      3.51 o 
  13   7   3        5.22        3.80      2.04 o 
  -9   8   3        6.17        6.12      1.03 o 
  -8   8   3        5.14        4.01      0.78 o 
  -6   8   3      530.44      540.93     12.59 o 
  -5   8   3       84.02       76.19      3.13 o 
  -4   8   3       22.93       21.27      1.67 o 
  -3   8   3        0.02       -0.25      0.64 o 
  -2   8   3       47.66       44.66      1.33 o 
  -1   8   3      534.09      509.75      5.15 o 
   0   8   3      105.38      102.60      1.62 o 
   1   8   3      352.28      389.92      3.90 o 
   2   8   3        0.03        1.56      0.55 o 
   3   8   3     1034.31      984.17      8.97 o 
   4   8   3        2.36        1.73      0.67 o 
   5   8   3      370.85      361.90      3.59 o 
   6   8   3      508.52      475.17      3.96 o 
   7   8   3        0.52        1.77      0.81 o 
   8   8   3        4.76        4.73      0.96 o 
   9   8   3       18.21       18.39      1.40 o 
  10   8   3       30.54       37.25      2.03 o 
  11   8   3       83.15       83.20      3.54 o 
  12   8   3        0.50       -0.63      1.79 o 
  13   8   3       68.36       74.25      4.50 o 
  -6   9   3        6.25        4.09      3.45 o 
  -5   9   3        8.48        5.65      1.46 o 
  -4   9   3       57.19       52.12      2.34 o 
  -3   9   3       83.10       80.27      2.66 o 
  -2   9   3        3.18        3.11      0.64 o 
  -1   9   3      322.74      342.22      3.84 o 
   0   9   3       77.30       64.94      1.54 o 
   1   9   3       20.55       24.72      1.14 o 
   2   9   3       32.21       32.43      1.35 o 
   3   9   3      312.14      294.26      4.88 o 
   4   9   3      463.19      432.43      5.51 o 
   5   9   3      279.05      276.54      3.69 o 
   6   9   3      546.78      528.66      5.46 o 
   7   9   3       74.48       67.30      2.45 o 
   8   9   3        2.60        2.64      0.84 o 
   9   9   3        4.40        4.27      1.12 o 
  10   9   3       14.97       14.54      1.56 o 
  11   9   3       12.66       13.75      1.95 o 
  12   9   3      196.19      221.88      9.69 o 
  13   9   3      106.42      102.38      7.39 o 
  -5  10   3        0.12       -0.37      1.22 o 
  -4  10   3        1.38        3.55      1.28 o 
  -3  10   3       73.71       75.72      2.01 o 
  -2  10   3       93.24       87.80      2.06 o 
  -1  10   3      171.94      175.33      2.67 o 
   0  10   3      347.84      320.75      4.00 o 
   1  10   3       21.72       22.40      1.27 o 
   2  10   3       64.96       65.81      2.78 o 
   3  10   3      106.78      101.71      2.82 o 
   4  10   3      807.61      771.53      9.91 o 
   5  10   3       40.95       36.18      1.47 o 
   6  10   3       21.90       21.50      1.45 o 
   7  10   3      480.16      438.77      8.17 o 
   8  10   3       70.34       68.46      3.72 o 
   9  10   3      106.15      109.40      4.45 o 
  10  10   3       16.24       17.29      1.75 o 
  11  10   3        8.22        7.62      1.55 o 
  12  10   3        0.18       -1.78      1.78 o 
  -5  11   3        2.80        3.87      2.09 o 
  -4  11   3        6.75        5.27      0.87 o 
  -3  11   3      141.51      149.65      3.12 o 
  -2  11   3       82.86       74.35      1.77 o 
  -1  11   3        0.06       -0.35      0.57 o 
   0  11   3      227.11      222.65      3.59 o 
   1  11   3       19.36       18.30      1.25 o 
   2  11   3       92.25       85.33      2.37 o 
   3  11   3      293.16      296.28      4.69 o 
   4  11   3       39.61       35.91      2.03 o 
   5  11   3        3.15        3.81      0.74 o 
   6  11   3      248.07      243.04      3.76 o 
   7  11   3       11.78       15.72      2.26 o 
   8  11   3      456.50      445.41     10.15 o 
   9  11   3       65.09       59.61      3.47 o 
  10  11   3       82.58       76.90      2.84 o 
  11  11   3       80.37       73.27      3.18 o 
  12  11   3        3.35       -0.35      2.30 o 
  -5  12   3       10.59        9.80      1.16 o 
  -4  12   3        2.14        1.89      0.87 o 
  -3  12   3      137.60      134.00      4.20 o 
  -2  12   3       21.68       21.28      1.58 o 
  -1  12   3        0.27       -0.20      0.75 o 
   0  12   3       47.04       43.28      2.07 o 
   1  12   3       23.25       26.77      1.82 o 
   2  12   3      107.99      112.08      3.26 o 
   3  12   3       66.44       72.13      3.19 o 
   4  12   3        3.14        5.29      1.85 o 
   5  12   3       75.63       80.26      5.41 o 
   6  12   3       93.88       96.07      2.83 o 
   7  12   3       38.88       46.75      3.48 o 
   8  12   3        4.01        5.87      1.68 o 
   9  12   3       24.44       29.06      5.71 o 
  10  12   3       57.36       56.06      3.68 o 
  11  12   3       13.20       16.29      2.61 o 
  -5  13   3        8.48        8.77      1.25 o 
  -4  13   3        2.36        2.40      1.01 o 
  -3  13   3       54.86       54.48      2.58 o 
  -2  13   3       58.68       53.31      2.37 o 
  -1  13   3      157.53      158.41      4.30 o 
   0  13   3        1.28        0.24      0.93 o 
   1  13   3      104.57      104.66      4.27 o 
   2  13   3       36.03       31.36      2.27 o 
   3  13   3      226.99      232.33      7.22 o 
   4  13   3       64.67       63.72      3.79 o 
   5  13   3       39.18       37.22      3.27 o 
   6  13   3       55.21       57.61      3.05 o 
   7  13   3        0.01        3.37      2.28 o 
   8  13   3        7.79       12.05      3.35 o 
   9  13   3       24.39       21.34      3.57 o 
  10  13   3       51.97       63.11      4.73 o 
  11  13   3       15.64       21.02      2.58 o 
  -4  14   3       13.95        9.75      1.44 o 
  -3  14   3       48.01       54.16      2.82 o 
  -2  14   3       44.65       43.73      4.17 o 
  -1  14   3        1.43        0.51      0.97 o 
   0  14   3       22.92       22.89      2.02 o 
   1  14   3        3.34        2.29      1.12 o 
   2  14   3       19.96       18.58      1.87 o 
   3  14   3      108.54      124.71      5.42 o 
   4  14   3      180.58      176.33     12.78 o 
   5  14   3       52.75       59.19      4.17 o 
   6  14   3       50.22       50.20      3.48 o 
   7  14   3        3.16        3.95      2.65 o 
   8  14   3        0.06        1.20      2.56 o 
   9  14   3        2.03        1.34      2.10 o 
  10  14   3        6.01        7.12      2.85 o 
  -2  15   3       95.24      102.91      3.87 o 
  -1  15   3       68.03       67.29      3.21 o 
   0  15   3      132.18      131.25      4.57 o 
   1  15   3        8.64        8.23      1.62 o 
   2  15   3        1.21        0.15      1.41 o 
   3  15   3        0.16        2.11      1.87 o 
   4  15   3      190.26      192.18      9.21 o 
   5  15   3        2.56        1.89      1.30 o 
   6  15   3       31.17       31.81      3.02 o 
   7  15   3        0.01       -1.87      2.05 o 
   8  15   3        0.03        1.94      2.41 o 
   0  16   3       50.28       61.77      5.58 o 
   1  16   3       29.97       24.29      4.27 o 
   2  16   3       21.52       13.46      3.31 o 
   3  16   3       40.36       50.37      5.76 o 
   4  16   3        1.82       -0.71      1.87 o 
   5  16   3        3.33        0.82      1.33 o 
   6  16   3       44.71       39.56      3.39 o 
  -6 -15   4       79.61       82.81      5.97 o 
  -5 -15   4       27.97       23.60      2.78 o 
  -4 -15   4       74.47       68.85      3.88 o 
  -3 -15   4        0.08        0.44      1.32 o 
  -2 -15   4        7.95        6.32      1.74 o 
  -1 -15   4        0.02        0.88      2.47 o 
   0 -15   4       17.21       17.60      2.39 o 
   1 -15   4        0.64        2.24      1.32 o 
  -7 -14   4       48.85       54.64      4.13 o 
  -6 -14   4       58.46       61.19      3.92 o 
  -5 -14   4      479.83      480.44     10.63 o 
  -4 -14   4       54.47       56.03      3.42 o 
  -3 -14   4        0.02       -1.03      1.05 o 
  -2 -14   4       92.24       95.64      4.66 o 
  -1 -14   4       87.95       91.33      4.56 o 
   0 -14   4       15.47       13.69      2.07 o 
   1 -14   4      213.96      213.07      9.89 o 
   2 -14   4       47.42       42.03      3.24 o 
   3 -14   4        0.57        2.28      1.28 o 
  -9 -13   4        7.95        8.00      3.91 o 
  -8 -13   4        7.31        7.98      2.90 o 
  -7 -13   4       22.24       20.75      2.56 o 
  -6 -13   4        0.80        1.51      1.30 o 
  -5 -13   4       55.82       59.97      2.68 o 
  -4 -13   4        7.28        6.55      1.21 o 
  -3 -13   4       22.04       24.34      1.89 o 
  -2 -13   4      260.62      258.19      6.07 o 
  -1 -13   4      175.67      178.29      4.96 o 
   0 -13   4      113.13      107.70      3.87 o 
   1 -13   4        2.08        1.71      2.04 o 
   2 -13   4       63.28       65.48      3.40 o 
   3 -13   4       58.59       60.82      6.19 o 
   4 -13   4       12.91       13.84      2.35 o 
   5 -13   4        2.07        1.23      1.27 o 
 -10 -12   4        7.95        6.53      2.45 o 
  -9 -12   4       11.30       10.14      4.93 o 
  -8 -12   4       64.77       64.51      3.70 o 
  -7 -12   4       21.40       24.54      2.30 o 
  -6 -12   4        5.28        3.55      1.43 o 
  -5 -12   4       47.93       51.52      2.47 o 
  -4 -12   4       35.47       37.24      2.00 o 
  -3 -12   4       47.37       51.27      2.27 o 
  -2 -12   4       63.87       64.17      3.44 o 
  -1 -12   4        9.92       10.67      1.59 o 
   0 -12   4      156.88      161.48      4.51 o 
   1 -12   4       32.57       34.70      2.96 o 
   2 -12   4      158.87      169.50      4.66 o 
   3 -12   4       64.99       60.54      2.90 o 
   4 -12   4      164.70      158.41      5.01 o 
   5 -12   4       37.18       36.84      4.20 o 
   6 -12   4       25.17       25.26      2.44 o 
 -10 -11   4       37.09       42.22      4.07 o 
  -9 -11   4       32.54       31.00      3.78 o 
  -8 -11   4       38.59       40.85      2.33 o 
  -7 -11   4       54.93       54.78      2.46 o 
  -6 -11   4      199.75      197.69      8.97 o 
  -5 -11   4       77.18       84.87      2.83 o 
  -4 -11   4        0.04        0.44      0.67 o 
  -3 -11   4        0.05        1.39      0.73 o 
  -2 -11   4       96.89       97.44      3.70 o 
  -1 -11   4       62.63       58.84      2.51 o 
   0 -11   4       71.22       63.87      2.90 o 
   1 -11   4      303.04      313.27      6.29 o 
   2 -11   4        1.95        1.76      1.04 o 
   3 -11   4      225.98      245.07      5.49 o 
   4 -11   4       40.00       40.36      2.45 o 
   5 -11   4      155.74      153.66      6.19 o 
   6 -11   4        4.08        5.64      2.55 o 
   7 -11   4        0.03        0.13      1.35 o 
 -11 -10   4       23.92       28.18      3.36 o 
 -10 -10   4        8.28        2.73      7.80 o 
  -9 -10   4        7.23       12.00      2.14 o 
  -8 -10   4        2.74        5.90      1.78 o 
  -7 -10   4       19.10       26.91      2.51 o 
  -6 -10   4       62.12       67.68      2.30 o 
  -5 -10   4      109.67      101.87      2.33 o 
  -4 -10   4        7.69        5.44      0.79 o 
  -3 -10   4       32.12       38.18      1.55 o 
  -2 -10   4       46.76       54.29      1.66 o 
  -1 -10   4      149.49      141.66      3.45 o 
   0 -10   4      104.96      104.41      3.82 o 
   1 -10   4      313.10      300.48      5.36 o 
   2 -10   4       65.49       71.57      2.56 o 
   3 -10   4       27.09       31.08      2.00 o 
   4 -10   4        2.10       -0.04      0.88 o 
   5 -10   4       80.72       76.25      2.94 o 
   6 -10   4       12.96       11.41      1.53 o 
   7 -10   4      172.49      163.67      6.26 o 
   8 -10   4        1.36        1.01      1.55 o 
 -11  -9   4       13.15        9.03      2.50 o 
 -10  -9   4       27.79       30.53      3.37 o 
  -9  -9   4        4.80        7.28      2.44 o 
  -8  -9   4       12.87       15.62      1.90 o 
  -7  -9   4      240.78      238.93      4.28 o 
  -6  -9   4      220.81      213.30      3.96 o 
  -5  -9   4       79.33       83.08      2.41 o 
  -4  -9   4        9.62        8.76      1.21 o 
  -3  -9   4      102.19      105.36      2.02 o 
  -2  -9   4       41.75       53.14      1.65 o 
  -1  -9   4      117.90       76.22      1.94 o 
   0  -9   4      214.02      191.48      3.51 o 
   1  -9   4      319.07      290.87      4.52 o 
   2  -9   4        0.91       -0.54      0.58 o 
   3  -9   4       13.20       12.74      1.32 o 
   4  -9   4       36.62       40.87      1.99 o 
   5  -9   4        0.08        0.19      0.95 o 
   6  -9   4       42.24       37.59      2.22 o 
   7  -9   4      154.53      164.85      5.27 o 
   8  -9   4        0.64        0.03      1.28 o 
   9  -9   4        6.34        7.54      2.06 o 
 -12  -8   4        4.85        9.19      2.56 o 
 -11  -8   4       13.54        9.29      2.69 o 
 -10  -8   4       16.97       27.76      7.64 o 
  -9  -8   4       19.05       19.42      2.21 o 
  -8  -8   4       47.65       46.34      2.03 o 
  -7  -8   4        0.09        0.12      0.84 o 
  -6  -8   4      151.38      129.86      9.03 o 
  -5  -8   4      153.13      149.38      2.73 o 
  -4  -8   4      257.13      213.96      2.78 o 
  -3  -8   4        2.14        1.05      0.46 o 
  -2  -8   4      307.31      266.73      3.05 o 
  -1  -8   4      326.89      265.31      3.00 o 
   0  -8   4       58.97       79.54      1.95 o 
   1  -8   4       47.96       51.22      1.81 o 
   2  -8   4      441.78      410.47      5.41 o 
   3  -8   4        4.06        2.47      0.74 o 
   4  -8   4        1.62        0.98      0.66 o 
   5  -8   4        0.07        0.62      0.66 o 
   6  -8   4        5.10        4.43      1.02 o 
   7  -8   4        4.72        4.99      1.42 o 
   8  -8   4        6.06        8.15      1.68 o 
   9  -8   4        1.63        1.29      1.44 o 
  10  -8   4        4.39        4.46      1.81 o 
 -12  -7   4        0.04        0.60      1.84 o 
 -11  -7   4       50.72       41.00      3.95 o 
 -10  -7   4       46.42       43.31      2.84 o 
  -9  -7   4      332.03      329.37      6.19 o 
  -8  -7   4       37.23       38.48      2.10 o 
  -7  -7   4      600.78      590.59      7.26 o 
  -6  -7   4       15.78       18.55      1.31 o 
  -5  -7   4       89.00       85.81      1.97 o 
  -4  -7   4       16.56       16.02      0.83 o 
  -3  -7   4       80.84       85.19      1.54 o 
  -2  -7   4      116.01      108.06      1.65 o 
  -1  -7   4      329.59      325.83      3.31 o 
   0  -7   4        1.30        2.22      0.51 o 
   1  -7   4       51.62       60.11      1.56 o 
   2  -7   4      876.20      812.36      7.41 o 
   3  -7   4      179.09      159.47      3.05 o 
   4  -7   4        8.70        8.32      0.96 o 
   5  -7   4      115.71      120.21      2.62 o 
   6  -7   4       88.73       88.60      3.71 o 
   7  -7   4       39.08       46.44      2.73 o 
   8  -7   4      131.49      134.49      4.64 o 
   9  -7   4        5.23        4.50      1.74 o 
  10  -7   4       14.84       13.43      2.44 o 
 -12  -6   4      126.04      120.12      5.70 o 
 -11  -6   4       25.78       36.81      5.57 o 
 -10  -6   4        9.07        7.87      1.25 o 
  -9  -6   4        9.00        8.27      1.18 o 
  -8  -6   4      495.07      492.79      5.96 o 
  -7  -6   4      286.31      272.71      3.42 o 
  -6  -6   4       41.89       39.23      1.27 o 
  -5  -6   4      448.97      431.27      5.45 o 
  -4  -6   4      222.26      213.53      3.13 o 
  -3  -6   4       72.08       82.80      1.50 o 
  -2  -6   4       45.26       30.07      0.90 o 
  -1  -6   4       13.64       15.14      0.83 o 
   0  -6   4       22.62       25.96      0.85 o 
   1  -6   4      821.82      796.57      6.52 o 
   2  -6   4      534.62      503.53      5.03 o 
   3  -6   4     1769.88     1662.39     13.14 o 
   4  -6   4      163.70      162.26      2.90 o 
   5  -6   4        8.16        7.24      0.88 o 
   6  -6   4        7.83        7.43      0.91 o 
   7  -6   4      466.54      464.20      9.23 o 
   8  -6   4        9.37        9.84      1.87 o 
   9  -6   4        3.99        2.28      1.32 o 
  10  -6   4        6.11       11.01      2.09 o 
  11  -6   4       60.91       55.31      3.99 o 
 -12  -5   4       27.35       25.49      2.83 o 
 -11  -5   4       32.99       38.55      4.03 o 
 -10  -5   4       54.05       60.69      2.56 o 
  -9  -5   4       97.56      101.79      2.96 o 
  -8  -5   4       62.60       67.15      1.90 o 
  -7  -5   4      351.90      342.81      4.44 o 
  -6  -5   4       49.36       49.67      1.31 o 
  -5  -5   4        3.94        4.07      0.69 o 
  -4  -5   4      121.71      129.61      1.75 o 
  -3  -5   4        2.15        3.37      0.41 o 
  -2  -5   4      722.03      692.91      4.96 o 
  -1  -5   4       50.04       58.69      1.04 o 
   0  -5   4      296.40      277.38      2.34 o 
   1  -5   4      636.18      636.76      4.66 o 
   2  -5   4      144.49      115.28      1.92 o 
   3  -5   4      202.53      192.17      2.61 o 
   4  -5   4       90.87       95.67      1.81 o 
   5  -5   4      530.36      518.08      7.59 o 
   6  -5   4        4.23        4.91      0.78 o 
   7  -5   4       29.37       24.09      2.53 o 
   8  -5   4      146.08      143.59      4.58 o 
   9  -5   4       79.92       86.49      4.32 o 
  10  -5   4      126.87      123.75      5.45 o 
  11  -5   4        4.03        6.89      1.92 o 
 -12  -4   4       43.24       37.38      4.94 o 
 -11  -4   4       86.05       82.83      3.98 o 
 -10  -4   4       93.93       90.98      3.32 o 
  -9  -4   4        1.15        0.79      0.91 o 
  -8  -4   4       97.13       88.65      3.34 o 
  -7  -4   4       81.03       79.46      1.89 o 
  -6  -4   4        0.44       -0.11      0.46 o 
  -5  -4   4      129.28      116.36      1.84 o 
  -4  -4   4       32.92       44.73      0.89 o 
  -3  -4   4      537.37      627.31      4.26 o 
  -2  -4   4     2697.84     2794.17     16.54 o 
  -1  -4   4       91.53      106.30      1.22 o 
   0  -4   4      382.56      364.97      3.38 o 
   1  -4   4        0.14        1.45      0.34 o 
   2  -4   4       67.35       56.51      1.15 o 
   3  -4   4      101.57      117.31      1.80 o 
   4  -4   4      569.03      562.72      5.62 o 
   5  -4   4      494.33      468.63      5.54 o 
   6  -4   4        4.86        5.71      0.81 o 
   7  -4   4       37.09       31.11      1.83 o 
   8  -4   4       64.46       63.03      3.46 o 
   9  -4   4        6.94        9.95      1.89 o 
  10  -4   4        4.20        3.64      1.43 o 
  11  -4   4        1.80        3.47      1.63 o 
  12  -4   4        0.72        0.90      1.35 o 
 -12  -3   4        4.46        2.41      1.30 o 
 -11  -3   4        0.03        0.78      1.08 o 
 -10  -3   4        1.22        1.90      0.81 o 
  -9  -3   4        0.12        1.07      0.76 o 
  -8  -3   4      148.21      148.56      3.26 o 
  -7  -3   4      112.39      106.07      3.72 o 
  -6  -3   4        3.90        2.51      0.58 o 
  -5  -3   4       72.52       75.22      1.60 o 
  -4  -3   4      127.07      127.97      2.17 o 
  -3  -3   4       67.54       71.99      1.06 o 
  -2  -3   4       33.36       28.01      0.75 o 
  -1  -3   4      464.65      525.62      3.78 o 
   0  -3   4        1.47        1.88      0.29 o 
   1  -3   4      751.85      870.12      5.13 o 
   2  -3   4      311.50      332.51      2.96 o 
   3  -3   4     1601.08     1729.03     12.96 o 
   4  -3   4      390.42      410.45      5.22 o 
   5  -3   4      359.06      314.84      3.92 o 
   6  -3   4      901.41      857.20      8.50 o 
   7  -3   4        5.51        0.76      0.68 o 
   8  -3   4      191.59      172.35      4.42 o 
   9  -3   4        5.09        5.08      1.53 o 
  10  -3   4       37.79       42.87      3.23 o 
  11  -3   4       35.83       36.65      3.65 o 
  12  -3   4        2.16        1.80      1.53 o 
 -12  -2   4       13.01       13.85      2.08 o 
 -11  -2   4        4.93        4.46      1.43 o 
 -10  -2   4        8.56       10.19      2.76 o 
  -9  -2   4        6.48        7.73      1.13 o 
  -8  -2   4       20.76       22.48      1.43 o 
  -7  -2   4       11.22       10.07      0.96 o 
  -6  -2   4        1.81        0.86      0.61 o 
  -5  -2   4       29.67       35.80      1.09 o 
  -4  -2   4       77.53       74.04      1.10 o 
  -3  -2   4      229.65      235.82      1.99 o 
  -2  -2   4       51.08       32.46      0.64 o 
  -1  -2   4     1126.00     1247.17      8.19 o 
   0  -2   4       27.12       21.88      0.73 o 
   1  -2   4      798.74      824.96      5.39 o 
   2  -2   4       25.54       23.40      0.57 o 
   3  -2   4        0.10        0.06      0.20 o 
   4  -2   4       21.61       17.28      0.76 o 
   5  -2   4      112.31      118.92      2.09 o 
   6  -2   4        4.47        7.24      0.68 o 
   7  -2   4       41.87       45.26      2.18 o 
   8  -2   4        3.95        2.55      0.91 o 
   9  -2   4        0.60        0.57      1.00 o 
  10  -2   4        4.04        3.52      1.47 o 
  11  -2   4       11.58        7.03      1.92 o 
  12  -2   4        1.34        1.29      1.56 o 
  13  -2   4       14.33       15.11      2.75 o 
 -12  -1   4        3.08        1.31      3.21 o 
 -11  -1   4       12.17        9.31      1.91 o 
 -10  -1   4       27.76       27.76      2.42 o 
  -9  -1   4       18.95       20.01      1.65 o 
  -8  -1   4        1.76        1.50      0.91 o 
  -7  -1   4      389.43      389.73      5.38 o 
  -6  -1   4       84.49       76.33      1.90 o 
  -5  -1   4      343.67      377.16      7.08 o 
  -4  -1   4       88.90       98.09      1.49 o 
  -3  -1   4        2.64        0.71      0.20 o 
  -2  -1   4      285.63      313.70      2.20 o 
  -1  -1   4        4.51        1.27      0.23 o 
   0  -1   4        4.16        0.86      0.22 o 
   1  -1   4      163.36      164.32      1.58 o 
   2  -1   4     1869.72     2076.28     13.62 o 
   3  -1   4     1122.79     1205.72      7.70 o 
   4  -1   4      385.20      365.94      3.37 o 
   5  -1   4       18.13       21.65      0.90 o 
   6  -1   4      411.16      409.37      4.71 o 
   7  -1   4      107.47      108.38      4.07 o 
   8  -1   4       14.64       15.86      1.61 o 
   9  -1   4        1.33        1.52      1.12 o 
  10  -1   4       38.08       35.96      3.01 o 
  11  -1   4       23.70       26.39      3.14 o 
  12  -1   4        0.71        2.13      1.57 o 
  13  -1   4        0.10        2.01      1.57 o 
 -12   0   4       87.52       96.24      4.23 o 
 -11   0   4        0.20       -0.60      0.91 o 
 -10   0   4       53.58       58.44      3.00 o 
  -9   0   4        8.73        9.42      1.44 o 
  -8   0   4       77.29       82.11      2.69 o 
  -7   0   4       30.48       29.13      1.66 o 
  -6   0   4        3.81        4.36      0.60 o 
  -5   0   4      422.83      454.88      4.54 o 
  -4   0   4       20.73       25.52      0.75 o 
  -3   0   4      138.94      129.49      1.58 o 
  -2   0   4      314.73      346.47      2.67 o 
  -1   0   4      189.52      177.90      1.45 o 
   0   0   4       64.37       81.39      0.89 o 
   1   0   4        2.41        2.81      0.27 o 
   2   0   4      229.84      265.62      2.31 o 
   3   0   4      442.19      471.34      3.43 o 
   4   0   4      482.62      525.77      3.83 o 
   5   0   4      126.10      130.08      1.80 o 
   6   0   4      181.02      179.35      2.98 o 
   7   0   4      165.70      155.89      3.43 o 
   8   0   4      125.20      124.70      3.72 o 
   9   0   4       96.46       95.85      3.44 o 
  10   0   4      180.27      179.06      6.68 o 
  11   0   4       53.59       53.35      3.85 o 
  12   0   4       40.56       41.36      4.12 o 
  13   0   4        9.88       15.24      2.77 o 
 -12   1   4       37.33       33.85      3.61 o 
 -11   1   4        1.68        2.92      1.23 o 
 -10   1   4       56.39       63.11      3.06 o 
  -9   1   4      235.72      237.43      5.71 o 
  -8   1   4      100.73      100.32      2.68 o 
  -7   1   4       72.56       76.34      4.28 o 
  -6   1   4       31.50       29.25      1.35 o 
  -5   1   4      131.03      133.34      3.04 o 
  -4   1   4       59.95       64.02      1.14 o 
  -3   1   4     7558.81     8109.15     68.17 o 
  -2   1   4     1980.87     2138.85     15.43 o 
  -1   1   4        0.15        2.64      0.29 o 
   0   1   4      375.56      412.36      3.48 o 
   1   1   4      141.27      114.30      1.14 o 
   2   1   4      622.98      665.57      4.48 o 
   3   1   4       69.94       59.55      0.88 o 
   4   1   4      957.80      948.31      6.43 o 
   5   1   4      139.71      126.26      1.49 o 
   6   1   4      272.35      247.34      2.79 o 
   7   1   4      452.25      430.49      4.68 o 
   8   1   4      105.33       93.81      2.67 o 
   9   1   4      122.15      122.10      3.97 o 
  10   1   4      120.33      121.96      5.51 o 
  11   1   4        1.30        1.07      1.36 o 
  12   1   4        9.26       12.01      2.48 o 
  13   1   4        0.51        0.06      1.42 o 
 -12   2   4      103.13       93.41      5.00 o 
 -11   2   4        0.25        0.08      0.94 o 
 -10   2   4       92.24       98.19      3.72 o 
  -9   2   4      164.53      170.55      8.44 o 
  -8   2   4       51.93       53.63      1.90 o 
  -7   2   4      183.36      170.57      3.23 o 
  -6   2   4      408.43      443.93      5.95 o 
  -5   2   4       31.38       38.35      1.35 o 
  -4   2   4      252.30      268.98      3.03 o 
  -3   2   4     1319.74     1333.31     14.39 o 
  -2   2   4       12.34       11.40      0.38 o 
  -1   2   4      609.61      631.76      4.57 o 
   0   2   4      331.70      382.72      2.62 o 
   1   2   4      695.04      717.41      4.98 o 
   2   2   4      634.20      647.37      4.39 o 
   3   2   4      419.03      368.10      3.21 o 
   4   2   4     1212.40     1266.50      9.33 o 
   5   2   4      546.68      521.47      4.16 o 
   6   2   4      135.54       97.19      1.70 o 
   7   2   4     2094.48     2065.02     18.23 o 
   8   2   4        9.24        7.36      0.91 o 
   9   2   4      321.87      321.84      5.10 o 
  10   2   4       22.48       19.31      2.62 o 
  11   2   4       40.73       40.04      3.92 o 
  12   2   4        2.05        1.30      1.58 o 
  13   2   4        4.13        6.69      2.15 o 
 -12   3   4       19.17       18.97      2.64 o 
 -11   3   4       13.79       13.37      2.11 o 
 -10   3   4       25.69       21.46      2.91 o 
  -9   3   4      226.34      239.19      5.57 o 
  -8   3   4       18.80       19.40      1.64 o 
  -7   3   4       69.72       73.35      3.21 o 
  -6   3   4       37.96       39.66      1.41 o 
  -5   3   4       34.50       33.33      1.62 o 
  -4   3   4       19.33       21.04      0.68 o 
  -3   3   4      270.22      281.47      2.64 o 
  -2   3   4       76.12       60.07      0.88 o 
  -1   3   4      271.91      254.82      2.38 o 
   0   3   4       50.74       62.28      1.00 o 
   1   3   4      438.65      489.81      3.42 o 
   2   3   4      514.04      543.33      3.43 o 
   3   3   4       17.56       24.23      0.65 o 
   4   3   4     1614.25     1717.11     12.34 o 
   5   3   4      118.53      129.51      1.85 o 
   6   3   4       55.02       49.41      1.25 o 
   7   3   4      312.16      296.29      3.79 o 
   8   3   4      209.60      208.33      3.35 o 
   9   3   4        7.49        4.05      0.80 o 
  10   3   4      399.79      379.58      6.01 o 
  11   3   4       35.22       32.96      2.37 o 
  12   3   4       56.03       50.45      4.12 o 
  13   3   4       43.03       36.41      4.21 o 
 -11   4   4        4.40        3.66      1.35 o 
 -10   4   4        6.48        2.19      1.14 o 
  -9   4   4        2.17        2.40      0.84 o 
  -8   4   4       49.45       47.10      3.67 o 
  -7   4   4        2.82        4.25      0.55 o 
  -6   4   4        0.11       -0.08      0.46 o 
  -5   4   4       40.25       43.91      1.03 o 
  -4   4   4       18.88       16.19      1.00 o 
  -3   4   4      139.34      143.88      1.93 o 
  -2   4   4      311.18      324.33      3.17 o 
  -1   4   4       83.64       67.09      0.96 o 
   0   4   4        5.04        4.48      0.29 o 
   1   4   4      160.06      188.78      1.78 o 
   2   4   4      305.43      330.79      2.36 o 
   3   4   4       30.52       47.91      0.72 o 
   4   4   4      977.92     1017.89      6.66 o 
   5   4   4       46.34       50.90      1.19 o 
   6   4   4       53.39       44.90      2.26 o 
   7   4   4      257.49      240.80      3.41 o 
   8   4   4       24.45       14.32      0.89 o 
   9   4   4       13.38       14.97      1.66 o 
  10   4   4      166.27      163.45      3.31 o 
  11   4   4      316.90      345.00     11.64 o 
  12   4   4        2.55        2.77      1.05 o 
  13   4   4        0.99       -1.32      1.32 o 
 -11   5   4        4.18        4.83      1.44 o 
 -10   5   4        1.19        1.06      1.00 o 
  -9   5   4        7.52        7.20      1.32 o 
  -8   5   4       19.94       19.42      1.40 o 
  -7   5   4        0.08       -0.07      0.45 o 
  -6   5   4        0.58        0.18      0.71 o 
  -5   5   4       51.81       50.42      1.75 o 
  -4   5   4       40.43       41.04      1.15 o 
  -3   5   4       60.82       50.21      1.23 o 
  -2   5   4       64.01       62.09      1.34 o 
  -1   5   4      130.25      136.42      1.64 o 
   0   5   4      206.43      238.04      2.27 o 
   1   5   4       98.24       90.58      1.12 o 
   2   5   4       58.32       87.34      1.01 o 
   3   5   4     1202.41     1201.71      6.51 o 
   4   5   4       56.19       56.14      1.45 o 
   5   5   4        0.31        2.02      0.35 o 
   6   5   4      598.85      599.03      4.74 o 
   7   5   4       71.48       69.41      1.80 o 
   8   5   4        0.07        0.49      0.51 o 
   9   5   4        8.37        5.51      0.69 o 
  10   5   4        5.27        4.83      0.97 o 
  11   5   4        4.79        3.54      1.55 o 
  12   5   4        7.07       11.14      2.11 o 
  13   5   4        0.15        2.51      2.78 o 
 -10   6   4       43.41       49.23      2.79 o 
  -9   6   4       91.29       90.99      3.43 o 
  -8   6   4        2.10        2.26      0.77 o 
  -7   6   4        1.59        1.36      0.53 o 
  -6   6   4       22.65       26.59      2.62 o 
  -5   6   4       57.56       61.98      1.89 o 
  -4   6   4      141.70      154.84      3.26 o 
  -3   6   4      924.02      916.90      9.20 o 
  -2   6   4       42.73       46.89      1.26 o 
  -1   6   4       20.25       14.59      0.66 o 
   0   6   4       44.02       41.79      0.88 o 
   1   6   4       42.23       50.58      0.97 o 
   2   6   4      249.02      278.95      2.56 o 
   3   6   4       42.55       54.03      0.94 o 
   4   6   4      573.75      582.54      3.94 o 
   5   6   4       29.02       38.44      0.97 o 
   6   6   4      268.71      230.85      2.77 o 
   7   6   4        3.32       10.54      1.06 o 
   8   6   4       82.62       76.57      2.56 o 
   9   6   4      195.53      191.55      3.74 o 
  10   6   4        2.70        1.36      1.09 o 
  11   6   4       47.75       45.33      2.82 o 
  12   6   4       14.16       18.42      2.69 o 
  13   6   4        3.43        2.13      2.72 o 
 -10   7   4        1.11        0.88      0.80 o 
  -9   7   4        3.38        4.25      0.95 o 
  -8   7   4       17.63       16.34      1.29 o 
  -7   7   4        5.48        6.71      2.53 o 
  -6   7   4        0.60       -0.35      1.73 o 
  -5   7   4      117.36      113.93      3.42 o 
  -4   7   4       57.12       61.94      2.24 o 
  -3   7   4      114.62      136.22      2.41 o 
  -2   7   4       56.83       47.58      1.45 o 
  -1   7   4      394.51      408.43      3.88 o 
   0   7   4      144.12      184.17      1.83 o 
   1   7   4       59.11       69.57      1.27 o 
   2   7   4      232.14      224.40      2.90 o 
   3   7   4        3.86        1.09      0.46 o 
   4   7   4      901.37      863.46      6.68 o 
   5   7   4        2.65        4.07      0.50 o 
   6   7   4      129.80      103.65      1.69 o 
   7   7   4      177.52      140.89      3.15 o 
   8   7   4      176.21      166.47      6.79 o 
   9   7   4      150.09      130.64      3.16 o 
  10   7   4       12.21       11.62      1.44 o 
  11   7   4        0.35       -0.74      1.09 o 
  12   7   4        4.49        4.88      2.08 o 
  13   7   4        0.77        3.08      2.77 o 
  -9   8   4       45.16       52.09      2.34 o 
  -8   8   4      247.81      254.49      5.45 o 
  -6   8   4       73.04       72.22      5.41 o 
  -5   8   4       27.81       22.27      2.89 o 
  -4   8   4      148.04      142.37      3.46 o 
  -3   8   4      298.05      282.53      4.93 o 
  -2   8   4       28.81       20.03      0.90 o 
  -1   8   4      129.59      107.55      2.05 o 
   0   8   4       16.50       21.44      0.97 o 
   1   8   4     1011.92      938.24      8.41 o 
   2   8   4      172.12      171.32      3.01 o 
   3   8   4      447.76      423.18      5.09 o 
   4   8   4     1109.87     1058.00      9.49 o 
   5   8   4       27.65       21.99      0.96 o 
   6   8   4      105.99       99.01      1.61 o 
   7   8   4        0.14        1.06      0.83 o 
   8   8   4        0.12        2.07      0.80 o 
   9   8   4        2.43        2.28      1.37 o 
  10   8   4        7.77        9.49      1.59 o 
  11   8   4       36.00       36.86      2.79 o 
  12   8   4       13.43       16.17      4.49 o 
  13   8   4       15.86       15.78      2.72 o 
  -5   9   4       19.69       21.28      2.37 o 
  -4   9   4        4.80        4.42      1.27 o 
  -3   9   4      138.40      138.96      3.51 o 
  -2   9   4      177.93      163.49      3.52 o 
  -1   9   4      135.16      122.17      2.00 o 
   0   9   4       16.81       16.16      0.94 o 
   1   9   4      384.37      365.07      4.24 o 
   2   9   4       40.95       43.42      2.46 o 
   3   9   4      312.90      308.95      5.02 o 
   4   9   4      695.64      680.19      8.52 o 
   5   9   4        0.49        0.93      0.54 o 
   6   9   4       37.15       33.64      1.14 o 
   7   9   4       47.37       44.97      1.93 o 
   8   9   4        1.78        0.25      0.94 o 
   9   9   4       61.83       56.69      4.92 o 
  10   9   4      436.51      437.46      6.97 o 
  11   9   4      351.97      359.31      6.10 o 
  12   9   4        1.21       -0.80      4.38 o 
  13   9   4        3.68        0.58      1.94 o 
  -5  10   4      139.20      153.68      7.24 o 
  -4  10   4        0.10        0.54      1.14 o 
  -3  10   4      109.15      116.99      2.41 o 
  -2  10   4      273.23      269.65      4.28 o 
  -1  10   4       21.14       19.84      1.03 o 
   0  10   4      116.80      104.13      2.09 o 
   1  10   4        2.45        2.59      0.66 o 
   2  10   4       19.36       18.47      1.44 o 
   3  10   4       14.72       14.70      1.34 o 
   4  10   4       22.67       23.09      1.38 o 
   5  10   4       31.08       30.59      1.41 o 
   6  10   4      113.80      103.26      1.94 o 
   7  10   4       20.18       21.15      2.73 o 
   8  10   4       26.01       31.88      3.76 o 
   9  10   4       84.52       71.04      2.97 o 
  10  10   4       80.45       74.10      2.80 o 
  11  10   4        0.12        0.67      1.28 o 
  12  10   4        2.91       -0.15      1.98 o 
  -5  11   4       70.58       72.07      5.33 o 
  -4  11   4        0.13       -0.82      1.10 o 
  -3  11   4        0.35       -0.15      0.75 o 
  -2  11   4      122.64      118.43      2.74 o 
  -1  11   4        5.65        3.46      0.80 o 
   0  11   4       24.81       28.63      1.50 o 
   1  11   4       72.38       72.63      2.01 o 
   2  11   4       94.20       89.39      3.98 o 
   3  11   4        0.13        0.50      0.78 o 
   4  11   4      131.53      128.84      2.86 o 
   5  11   4       95.02       89.92      2.18 o 
   6  11   4      158.18      167.53      3.67 o 
   7  11   4       99.08       88.64      3.98 o 
   8  11   4       13.80       16.04      3.67 o 
   9  11   4      124.90      114.51      4.73 o 
  10  11   4      258.36      254.83      5.12 o 
  11  11   4        0.01        0.05      1.29 o 
  12  11   4       30.88       35.07      3.64 o 
  -5  12   4        1.36        0.28      1.91 o 
  -4  12   4       31.71       31.28      1.72 o 
  -3  12   4        3.37        3.34      1.44 o 
  -2  12   4       36.18       36.35      2.17 o 
  -1  12   4        0.30       -0.62      0.72 o 
   0  12   4       84.22       79.63      2.56 o 
   1  12   4        2.32        1.93      0.82 o 
   2  12   4       45.87       42.51      2.88 o 
   3  12   4       61.30       61.16      2.99 o 
   4  12   4       77.48       80.34      2.66 o 
   5  12   4        5.32        6.09      1.64 o 
   6  12   4       41.57       44.31      2.10 o 
   7  12   4       28.79       34.88      3.16 o 
   8  12   4       69.99       67.81      3.80 o 
   9  12   4        0.53        3.75      1.83 o 
  10  12   4        1.39        1.03      1.33 o 
  11  12   4      178.73      174.52      7.00 o 
  -5  13   4       66.41       71.31      2.52 o 
  -4  13   4       32.85       33.97      2.93 o 
  -3  13   4        3.25        1.72      0.99 o 
  -2  13   4       53.30       44.27      2.39 o 
  -1  13   4        0.04        1.03      0.96 o 
   0  13   4       94.14      103.24      3.33 o 
   1  13   4      245.61      257.70      5.01 o 
   2  13   4        7.18        8.33      1.84 o 
   3  13   4      144.28      145.29      4.70 o 
   4  13   4      134.14      139.99      4.10 o 
   5  13   4       22.46       23.81      2.65 o 
   6  13   4        0.65        2.55      0.92 o 
   7  13   4        1.35        4.59      2.74 o 
   8  13   4       89.79       98.56     11.92 o 
   9  13   4       10.48       11.18      3.08 o 
  10  13   4       12.27       13.64      2.44 o 
  11  13   4       23.42       21.14      4.77 o 
  -4  14   4       27.50       27.08      2.10 o 
  -3  14   4        4.51        1.62      0.98 o 
  -2  14   4        3.34        1.89      1.11 o 
  -1  14   4        4.98        4.74      1.91 o 
   0  14   4        0.34        0.26      1.00 o 
   1  14   4        0.05        1.30      3.18 o 
   2  14   4      107.07      108.50      5.16 o 
   3  14   4       96.64      114.31     10.38 o 
   4  14   4       65.62       66.67      5.49 o 
   5  14   4       57.73       64.86      3.86 o 
   6  14   4       54.37       64.26      4.76 o 
   7  14   4        0.05        0.36      2.32 o 
   8  14   4       53.25       59.00      5.18 o 
   9  14   4       48.09       55.08      4.95 o 
  10  14   4       36.91       42.49      8.72 o 
  -2  15   4       49.52       47.48      2.76 o 
  -1  15   4        3.91        4.59      2.49 o 
   0  15   4       33.74       40.46      5.16 o 
   1  15   4        1.61        1.39      1.90 o 
   2  15   4       38.65       38.66      6.07 o 
   3  15   4        7.91       14.56      4.38 o 
   4  15   4       12.17       14.62      4.80 o 
   5  15   4        0.95        1.72      1.30 o 
   6  15   4       15.95       15.75      4.69 o 
   7  15   4       46.24       57.81      4.96 o 
   8  15   4       72.86       85.50      6.13 o 
   1  16   4        5.58        6.10      2.66 o 
   2  16   4       22.32       26.39      4.40 o 
   3  16   4        5.69        6.56      1.72 o 
   4  16   4       24.75       23.57      2.71 o 
   5  16   4      121.09      117.55      4.94 o 
   6  16   4        9.71       11.12      1.78 o 
  -4 -15   5       25.75       23.43      2.81 o 
  -3 -15   5       12.96       13.63      3.37 o 
  -2 -15   5       55.79       58.69      4.10 o 
  -1 -15   5       80.03       81.65      4.17 o 
   0 -15   5       67.14       72.79      3.94 o 
  -7 -14   5       93.54       99.16     11.90 o 
  -6 -14   5      115.48      120.80      6.87 o 
  -5 -14   5       35.68       40.02      4.35 o 
  -4 -14   5       15.26       15.85      2.32 o 
  -3 -14   5       12.40       16.43      1.85 o 
  -2 -14   5       15.01       13.66      2.18 o 
  -1 -14   5      185.45      197.80     10.48 o 
   0 -14   5       64.39       58.99      3.71 o 
   1 -14   5        0.01       -0.90      1.75 o 
   2 -14   5       39.72       48.12      3.30 o 
   3 -14   5       14.12       19.38      3.14 o 
  -8 -13   5       19.72       20.51      2.64 o 
  -7 -13   5      162.71      173.85      6.06 o 
  -6 -13   5       58.63       62.46      3.74 o 
  -5 -13   5      151.13      162.97      5.53 o 
  -4 -13   5       25.48       27.91      2.49 o 
  -3 -13   5        3.75        4.66      1.16 o 
  -2 -13   5      100.48       96.68      3.73 o 
  -1 -13   5       85.69       87.60      3.62 o 
   0 -13   5        3.55        2.53      1.26 o 
   1 -13   5       39.06       39.82      3.10 o 
   2 -13   5        2.51        2.54      1.97 o 
   3 -13   5        4.35        5.23      1.55 o 
   4 -13   5        0.04        0.04      1.18 o 
  -9 -12   5       18.65       18.75      2.31 o 
  -8 -12   5        1.63        1.80      1.66 o 
  -7 -12   5      112.98      116.41      5.85 o 
  -6 -12   5        1.52        2.72      1.25 o 
  -5 -12   5       21.67       24.50      2.02 o 
  -4 -12   5       74.52       83.13      3.39 o 
  -3 -12   5      145.61      142.58      3.67 o 
  -2 -12   5       97.57      101.57      3.10 o 
  -1 -12   5      160.00      160.13      7.76 o 
   0 -12   5      193.36      186.12      4.99 o 
   1 -12   5       52.15       51.97      3.51 o 
   2 -12   5       76.94       78.45      3.38 o 
   3 -12   5        0.05       -0.98      1.88 o 
   4 -12   5       11.40       13.74      2.00 o 
   5 -12   5      105.47      109.37      4.35 o 
   6 -12   5        0.56        4.62      1.35 o 
 -10 -11   5        0.01       -1.79      1.79 o 
  -9 -11   5        7.74        3.54      2.46 o 
  -8 -11   5       77.17       79.23      6.07 o 
  -7 -11   5        2.32        3.74      1.86 o 
  -6 -11   5       76.72       80.10      3.38 o 
  -5 -11   5        0.12       -0.08      0.96 o 
  -4 -11   5      130.18      134.44      3.55 o 
  -3 -11   5       79.50       79.01      2.47 o 
  -2 -11   5       31.48       32.82      1.89 o 
  -1 -11   5      184.30      180.73      4.30 o 
   0 -11   5       28.27       25.88      2.64 o 
   1 -11   5       52.23       59.34      2.84 o 
   2 -11   5       16.86       21.02      2.02 o 
   3 -11   5       89.79       88.18      3.36 o 
   4 -11   5        7.20        6.77      1.45 o 
   5 -11   5       23.12       26.12      2.45 o 
   6 -11   5      305.24      305.67     12.00 o 
   7 -11   5       10.75       10.38      2.36 o 
 -10 -10   5       38.19       43.47      5.88 o 
  -9 -10   5        0.74        1.24      2.07 o 
  -8 -10   5      117.75      124.57      3.46 o 
  -7 -10   5       58.54       60.80      3.06 o 
  -6 -10   5       37.06       42.29      3.04 o 
  -5 -10   5       22.41       28.15      1.51 o 
  -4 -10   5       35.11       37.76      1.93 o 
  -3 -10   5       27.80       26.64      1.41 o 
  -2 -10   5       67.14       57.62      1.92 o 
  -1 -10   5      226.13      217.05      3.60 o 
   0 -10   5       23.89       22.91      1.79 o 
   1 -10   5       16.02       15.09      1.56 o 
   2 -10   5        0.01        0.84      0.83 o 
   3 -10   5      232.56      222.24      5.17 o 
   4 -10   5      314.42      313.97      7.10 o 
   5 -10   5      106.86      102.32      5.10 o 
   6 -10   5       12.94       12.30      1.76 o 
   7 -10   5       18.23       16.85      2.69 o 
   8 -10   5        0.02       -0.88      1.34 o 
 -11  -9   5        8.95        7.63      2.35 o 
 -10  -9   5       35.16       31.33      3.49 o 
  -9  -9   5       21.86       33.39      6.49 o 
  -8  -9   5      104.61      100.00      2.96 o 
  -7  -9   5       20.01       21.00      1.77 o 
  -6  -9   5        2.76        2.65      0.78 o 
  -5  -9   5       13.33       11.54      1.07 o 
  -4  -9   5       28.86       20.59      1.29 o 
  -3  -9   5       85.15       92.03      2.04 o 
  -2  -9   5      296.00      243.08      3.40 o 
  -1  -9   5      206.33      207.95      3.37 o 
   0  -9   5        8.89       11.43      1.19 o 
   1  -9   5       18.45       16.71      1.38 o 
   2  -9   5        7.70        6.21      1.12 o 
   3  -9   5       31.81       31.53      1.98 o 
   4  -9   5       12.68       13.15      1.45 o 
   5  -9   5      147.91      149.49      4.09 o 
   6  -9   5       17.17       18.02      1.83 o 
   7  -9   5        0.44        1.89      1.41 o 
   8  -9   5        3.35        4.21      1.76 o 
   9  -9   5        6.24        5.09      1.83 o 
 -11  -8   5        5.90        4.15      2.33 o 
 -10  -8   5        8.98        7.31      2.26 o 
  -9  -8   5       52.01       57.73      3.14 o 
  -8  -8   5        6.56        5.51      2.50 o 
  -7  -8   5       44.73       48.33      3.44 o 
  -6  -8   5        7.55        5.71      0.94 o 
  -5  -8   5       25.63       22.78      1.31 o 
  -4  -8   5       50.89       45.72      2.13 o 
  -3  -8   5      237.84      244.10      3.12 o 
  -2  -8   5       88.68       59.33      1.50 o 
  -1  -8   5      179.37      176.46      2.76 o 
   0  -8   5       13.20       21.58      1.14 o 
   1  -8   5       25.41       14.39      1.23 o 
   2  -8   5        5.64        0.74      0.68 o 
   3  -8   5        7.68        6.76      1.01 o 
   4  -8   5      222.06      202.03      4.14 o 
   5  -8   5       39.88       43.09      2.18 o 
   6  -8   5        0.30        0.82      0.88 o 
   7  -8   5        1.60        2.49      1.29 o 
   8  -8   5       26.88       27.60      3.08 o 
   9  -8   5        8.60        6.53      1.90 o 
 -12  -7   5        7.07        5.23      2.35 o 
 -11  -7   5       34.05       34.81      3.89 o 
 -10  -7   5        4.77        4.06      2.30 o 
  -9  -7   5       41.95       46.56      5.55 o 
  -8  -7   5       72.02       74.72      4.03 o 
  -7  -7   5      126.14      128.73      3.24 o 
  -6  -7   5        2.35        3.02      1.29 o 
  -5  -7   5        3.86        1.58      0.75 o 
  -4  -7   5       51.91       45.79      1.57 o 
  -3  -7   5      168.57      152.26      2.31 o 
  -2  -7   5       59.93       50.64      1.22 o 
  -1  -7   5      198.46      216.81      2.64 o 
   0  -7   5      396.84      332.76      3.70 o 
   1  -7   5       95.63       86.47      1.91 o 
   2  -7   5      155.60      139.04      3.58 o 
   3  -7   5       86.25       73.11      2.08 o 
   4  -7   5      212.69      202.10      3.58 o 
   5  -7   5       87.84       87.85      2.64 o 
   6  -7   5       25.31       22.46      1.68 o 
   7  -7   5       44.19       50.53      3.02 o 
   8  -7   5       13.31       17.12      2.22 o 
   9  -7   5       21.99       26.64      3.07 o 
  10  -7   5        0.68        1.67      1.48 o 
 -12  -6   5        0.63       -1.64      2.83 o 
 -11  -6   5        1.91        0.65      2.08 o 
 -10  -6   5       60.09       57.84      5.04 o 
  -9  -6   5      117.25      110.65      3.23 o 
  -8  -6   5      159.10      160.13      5.10 o 
  -7  -6   5        9.30       11.61      2.19 o 
  -6  -6   5     1680.73     1648.04     14.62 o 
  -5  -6   5      204.69      206.48      2.86 o 
  -4  -6   5       31.45       36.26      1.21 o 
  -3  -6   5      348.90      340.47      3.44 o 
  -2  -6   5      144.41      133.16      1.85 o 
  -1  -6   5      394.16      406.97      3.68 o 
   0  -6   5        0.02        0.79      0.52 o 
   1  -6   5      730.18      672.16      7.03 o 
   2  -6   5       57.93       57.53      1.81 o 
   3  -6   5       58.28       49.52      1.47 o 
   4  -6   5       16.04       15.53      1.43 o 
   5  -6   5      175.04      174.34      3.23 o 
   6  -6   5      226.53      217.02      4.22 o 
   7  -6   5       12.53       15.06      1.75 o 
   8  -6   5       29.00       28.18      2.97 o 
   9  -6   5       25.26       26.87      3.08 o 
  10  -6   5      182.75      180.52      7.11 o 
  11  -6   5       15.60       12.31      2.48 o 
 -12  -5   5       11.66       11.33      3.01 o 
 -11  -5   5        0.02        0.91      1.21 o 
 -10  -5   5       33.13       33.01      2.50 o 
  -9  -5   5      247.59      253.46      4.89 o 
  -8  -5   5        0.98        0.38      0.92 o 
  -7  -5   5        0.69        2.96      0.70 o 
  -6  -5   5      961.68      950.02      8.17 o 
  -5  -5   5      599.11      586.98      5.30 o 
  -4  -5   5      137.66      135.07      1.89 o 
  -3  -5   5        8.14        6.59      0.47 o 
  -2  -5   5       72.25       56.67      1.16 o 
  -1  -5   5      286.44      305.06      2.75 o 
   0  -5   5        2.26        0.98      0.34 o 
   1  -5   5      315.91      259.49      2.93 o 
   2  -5   5      581.14      575.41      5.10 o 
   3  -5   5     1011.88      948.86      8.27 o 
   4  -5   5      811.76      752.45      7.78 o 
   5  -5   5       28.92       32.79      1.56 o 
   6  -5   5       43.50       39.86      2.66 o 
   7  -5   5        7.48       10.95      2.26 o 
   8  -5   5        3.13        4.12      1.47 o 
   9  -5   5       62.33       65.48      4.03 o 
  10  -5   5      216.52      229.97      8.06 o 
  11  -5   5        2.55        0.94      1.49 o 
 -12  -4   5       89.56       89.75      4.36 o 
 -11  -4   5       31.96       30.83      2.94 o 
 -10  -4   5       63.93       69.98      5.05 o 
  -9  -4   5       64.77       67.17      3.65 o 
  -8  -4   5        6.85        8.36      1.00 o 
  -7  -4   5      139.91      135.45      2.55 o 
  -6  -4   5       15.91       12.92      1.04 o 
  -5  -4   5       35.32       45.00      1.14 o 
  -4  -4   5      468.12      473.38      3.87 o 
  -3  -4   5      243.48      236.52      2.33 o 
  -2  -4   5      466.00      490.21      3.79 o 
  -1  -4   5      387.31      391.82      3.14 o 
   0  -4   5        2.22        0.44      0.31 o 
   1  -4   5        8.35        8.54      0.51 o 
   2  -4   5      256.23      287.98      3.02 o 
   3  -4   5      249.72      250.52      2.82 o 
   4  -4   5       20.12       23.42      1.10 o 
   5  -4   5       40.52       28.49      1.16 o 
   6  -4   5       96.35       86.33      3.85 o 
   7  -4   5        0.08       -0.56      0.56 o 
   8  -4   5      138.51      133.63      5.31 o 
   9  -4   5       14.35       13.43      2.13 o 
  10  -4   5       23.18       26.30      3.07 o 
  11  -4   5      104.44      102.98      5.36 o 
  12  -4   5        5.77        4.27      1.91 o 
 -12  -3   5        3.13        4.77      1.57 o 
 -11  -3   5        7.01        9.37      1.76 o 
 -10  -3   5        2.58        2.52      1.50 o 
  -9  -3   5       27.99       33.76      2.66 o 
  -8  -3   5       21.11       17.70      1.64 o 
  -7  -3   5        2.31        3.46      0.70 o 
  -6  -3   5        0.45        0.42      0.67 o 
  -5  -3   5       17.66       15.93      0.94 o 
  -4  -3   5      291.21      283.90      2.58 o 
  -3  -3   5      582.07      586.70      4.27 o 
  -2  -3   5      533.56      513.95      3.79 o 
  -1  -3   5     1000.00     1104.34      6.82 o 
   0  -3   5       71.70       63.13      1.02 o 
   1  -3   5       19.06       18.73      0.61 o 
   2  -3   5       18.48       18.03      0.59 o 
   3  -3   5      288.17      311.88      3.24 o 
   4  -3   5      374.33      351.17      3.67 o 
   5  -3   5       79.31       95.32      2.04 o 
   6  -3   5      748.70      683.46      8.85 o 
   7  -3   5      220.92      193.52      4.75 o 
   8  -3   5      380.33      340.99      9.19 o 
   9  -3   5        9.71        9.20      1.87 o 
  10  -3   5       15.49       19.99      2.76 o 
  11  -3   5        6.83        5.46      1.86 o 
  12  -3   5       12.47       12.34      2.51 o 
 -12  -2   5       14.24       14.34      2.14 o 
 -11  -2   5       10.76        7.26      1.66 o 
 -10  -2   5       20.98       17.63      2.10 o 
  -9  -2   5        3.53        2.30      1.79 o 
  -8  -2   5       11.72       12.09      1.14 o 
  -7  -2   5        9.57        6.63      1.22 o 
  -6  -2   5      104.31      110.19      2.46 o 
  -5  -2   5      157.71      160.80      2.39 o 
  -4  -2   5      107.64       94.57      1.43 o 
  -3  -2   5       14.50       16.59      0.53 o 
  -2  -2   5      143.50      113.93      1.24 o 
  -1  -2   5      117.49      106.69      1.27 o 
   0  -2   5        1.74        6.18      0.42 o 
   1  -2   5      384.37      385.21      2.96 o 
   2  -2   5      192.10      171.59      1.61 o 
   3  -2   5        0.72        1.14      0.27 o 
   4  -2   5      991.28     1006.57      7.46 o 
   5  -2   5       53.66       52.76      1.56 o 
   6  -2   5        3.76       11.82      0.89 o 
   7  -2   5       98.45       82.88      2.99 o 
   8  -2   5       51.85       42.79      2.35 o 
   9  -2   5      168.59      174.18      6.40 o 
  10  -2   5       19.47       14.53      2.44 o 
  11  -2   5       13.29       14.11      2.48 o 
  12  -2   5       15.03       18.08      2.87 o 
 -12  -1   5        3.05        2.84      1.31 o 
 -11  -1   5        6.82        9.68      4.11 o 
 -10  -1   5        0.03       -0.28      0.85 o 
  -9  -1   5       34.11       37.10      4.10 o 
  -8  -1   5        6.76        6.46      1.25 o 
  -7  -1   5      119.63      129.57      2.77 o 
  -6  -1   5       85.54       94.26      2.41 o 
  -5  -1   5      345.36      359.72      5.31 o 
  -4  -1   5      207.90      237.62      2.52 o 
  -3  -1   5      227.96      232.24      2.08 o 
  -2  -1   5      336.23      372.96      2.74 o 
  -1  -1   5        1.15        3.21      0.28 o 
   0  -1   5      188.84      223.88      1.93 o 
   1  -1   5      472.28      463.54      3.34 o 
   2  -1   5        0.08        2.09      0.30 o 
   3  -1   5       49.89       63.49      0.95 o 
   4  -1   5      328.29      327.68      2.81 o 
   5  -1   5       26.44       28.60      1.14 o 
   6  -1   5       10.49        9.08      0.72 o 
   7  -1   5       10.87       12.44      1.22 o 
   8  -1   5       71.20       72.14      2.96 o 
   9  -1   5        9.82       13.23      2.16 o 
  10  -1   5        0.86        2.19      1.34 o 
  11  -1   5       41.85       45.37      3.66 o 
  12  -1   5        1.60        2.05      1.68 o 
  13  -1   5        1.50        3.53      1.78 o 
 -12   0   5        2.36        1.46      1.26 o 
 -11   0   5        0.44        0.62      1.19 o 
 -10   0   5       44.42       47.59      3.36 o 
  -9   0   5       24.45       28.31      4.31 o 
  -8   0   5        8.44        5.98      1.09 o 
  -7   0   5        0.82        2.02      0.65 o 
  -6   0   5       23.29       18.26      1.09 o 
  -5   0   5       16.53       17.38      1.00 o 
  -4   0   5      120.04      101.50      1.63 o 
  -3   0   5      890.43      916.48      7.32 o 
  -2   0   5      624.00      753.73      5.32 o 
  -1   0   5      789.38      846.68      4.84 o 
   0   0   5       12.17       16.49      0.51 o 
   1   0   5     1575.59     1685.22     10.55 o 
   2   0   5      593.28      630.35      4.70 o 
   3   0   5      225.78      239.93      2.13 o 
   4   0   5      789.87      825.36      5.63 o 
   5   0   5       75.53       74.56      1.25 o 
   6   0   5       10.72       10.92      0.82 o 
   7   0   5       26.96       20.88      1.29 o 
   8   0   5      181.38      175.12      4.70 o 
   9   0   5        2.01        4.14      1.84 o 
  10   0   5       67.88       64.68      4.06 o 
  11   0   5       15.04       17.84      2.80 o 
  12   0   5       44.75       36.54      3.95 o 
  13   0   5        0.01        1.91      1.61 o 
 -12   1   5      153.99      150.40      5.26 o 
 -11   1   5      142.25      140.35      7.14 o 
 -10   1   5       27.53       23.98      2.27 o 
  -9   1   5        0.08       -0.43      0.76 o 
  -8   1   5       24.22       18.60      1.76 o 
  -7   1   5       65.72       66.03      2.10 o 
  -6   1   5        0.61        0.01      0.54 o 
  -5   1   5      709.76      817.39      9.94 o 
  -4   1   5      315.31      297.96      3.34 o 
  -3   1   5      900.83      973.51      7.52 o 
  -2   1   5       12.27       17.74      0.54 o 
  -1   1   5       44.08       68.68      1.11 o 
   0   1   5      397.09      449.95      3.21 o 
   1   1   5       26.84       37.34      0.68 o 
   2   1   5     3387.59     3611.54     23.00 o 
   3   1   5        2.42        0.29      0.24 o 
   4   1   5       10.09       11.70      0.47 o 
   5   1   5        1.91        0.15      0.30 o 
   6   1   5      173.76      164.56      2.01 o 
   7   1   5      181.54      187.51      2.97 o 
   8   1   5      163.78      163.03      5.34 o 
   9   1   5        3.88        3.26      1.18 o 
  10   1   5       55.13       58.23      3.89 o 
  11   1   5       44.94       39.18      3.89 o 
  12   1   5        2.23        2.38      1.60 o 
  13   1   5       14.77        9.91      2.44 o 
 -11   2   5       16.54       14.47      1.97 o 
 -10   2   5      107.79      107.56      3.99 o 
  -9   2   5        6.20        8.61      2.23 o 
  -8   2   5       19.19       17.32      1.66 o 
  -7   2   5      140.01      144.52      3.07 o 
  -6   2   5       20.99       18.83      1.07 o 
  -5   2   5      820.68      863.96     10.23 o 
  -4   2   5       11.98       16.89      0.63 o 
  -3   2   5      347.85      396.55      3.82 o 
  -2   2   5     4532.23     4856.33     28.46 o 
  -1   2   5      122.92      166.59      1.78 o 
   0   2   5      301.44      318.14      2.54 o 
   1   2   5       85.21       63.74      0.71 o 
   2   2   5      399.37      385.38      2.52 o 
   3   2   5      107.19       99.27      1.15 o 
   4   2   5       37.94       27.64      0.78 o 
   5   2   5      148.84      141.72      1.84 o 
   6   2   5       51.08       42.99      1.10 o 
   7   2   5     1546.98     1501.16     12.66 o 
   8   2   5      558.11      497.48      6.68 o 
   9   2   5      114.73      114.63      2.87 o 
  10   2   5       37.75       37.12      3.87 o 
  11   2   5       37.15       34.76      3.72 o 
  12   2   5       27.75       19.89      3.06 o 
  13   2   5       36.96       33.59      4.02 o 
 -11   3   5        1.40        2.30      1.11 o 
 -10   3   5       18.69       16.59      1.84 o 
  -9   3   5      106.82      105.73      3.61 o 
  -8   3   5       10.80       14.96      1.54 o 
  -7   3   5      449.67      470.53      6.59 o 
  -6   3   5      223.33      232.33      3.71 o 
  -5   3   5      773.76      820.86      9.57 o 
  -4   3   5      445.87      418.38      3.90 o 
  -3   3   5       41.28       36.12      0.72 o 
  -2   3   5      181.47      172.35      1.48 o 
  -1   3   5        3.82        2.27      0.23 o 
   0   3   5        0.22        0.89      0.16 o 
   1   3   5      266.04      272.21      2.90 o 
   2   3   5      900.83      946.84      5.18 o 
   3   3   5       23.38       19.55      0.55 o 
   4   3   5       17.57       14.80      0.59 o 
   5   3   5       21.48       18.41      0.69 o 
   6   3   5      171.05      166.23      2.24 o 
   7   3   5       24.67       21.78      1.11 o 
   8   3   5       13.68       12.80      1.05 o 
   9   3   5        0.11       -0.05      0.78 o 
  10   3   5      133.89      126.20      3.21 o 
  11   3   5        2.07        2.44      1.21 o 
  12   3   5      120.11      108.78      4.32 o 
  13   3   5      168.92      173.42      7.93 o 
 -11   4   5        7.66       10.56      1.89 o 
 -10   4   5       12.72       12.65      2.63 o 
  -9   4   5        2.82        2.37      0.87 o 
  -8   4   5        5.97        3.85      1.67 o 
  -7   4   5      226.11      223.45      5.13 o 
  -6   4   5       39.65       41.74      1.19 o 
  -5   4   5       28.34       35.11      1.44 o 
  -4   4   5        1.57        1.16      0.37 o 
  -3   4   5      170.46      166.42      1.85 o 
  -2   4   5      469.07      467.29      3.79 o 
  -1   4   5       51.20       56.61      1.16 o 
   0   4   5       19.78       24.38      0.50 o 
   1   4   5      363.10      336.63      2.78 o 
   2   4   5     2103.08     2220.22     12.33 o 
   3   4   5     1031.57     1091.88      6.20 o 
   4   4   5       29.50       25.69      0.69 o 
   5   4   5        0.04        0.02      0.40 o 
   6   4   5       43.35       41.71      1.09 o 
   7   4   5       82.90       72.14      1.80 o 
   8   4   5      381.96      369.07      4.84 o 
   9   4   5      194.60      190.91      3.43 o 
  10   4   5       13.17       13.07      1.33 o 
  11   4   5       30.01       33.93      3.43 o 
  12   4   5       12.99       15.05      1.84 o 
  13   4   5       18.54       12.54      3.48 o 
 -10   5   5        0.35        0.82      0.96 o 
  -9   5   5       17.08       15.08      3.79 o 
  -8   5   5        7.32        9.45      1.72 o 
  -7   5   5        1.19        1.62      0.66 o 
  -6   5   5       10.81       12.09      1.03 o 
  -5   5   5       10.52        8.39      0.65 o 
  -4   5   5      154.32      150.17      2.03 o 
  -3   5   5       21.84       20.66      0.55 o 
  -2   5   5       13.27       13.46      0.83 o 
  -1   5   5        6.05        5.78      0.35 o 
   0   5   5       21.91       16.69      0.58 o 
   1   5   5        0.21        0.73      0.30 o 
   2   5   5      122.19      103.69      1.25 o 
   3   5   5        2.70        7.32      0.35 o 
   4   5   5      134.82      148.37      1.58 o 
   5   5   5      300.40      298.48      2.57 o 
   6   5   5        2.37        3.38      0.62 o 
   7   5   5        9.31       10.20      1.47 o 
   8   5   5      373.77      343.73      5.88 o 
   9   5   5        2.71        3.44      0.82 o 
  10   5   5       11.23       13.72      1.69 o 
  11   5   5       37.45       40.28      3.38 o 
  12   5   5       50.38       56.41      7.33 o 
  13   5   5        2.23        8.39      3.25 o 
 -10   6   5        1.74        1.92      0.99 o 
  -9   6   5        2.07        1.75      0.86 o 
  -8   6   5        0.38        0.47      0.70 o 
  -7   6   5       43.77       43.53      2.70 o 
  -6   6   5        6.86        9.77      0.91 o 
  -5   6   5      109.25      115.72      3.09 o 
  -4   6   5      146.78      156.37      3.60 o 
  -3   6   5      168.71      172.72      2.56 o 
  -2   6   5        0.08        0.37      0.42 o 
  -1   6   5      140.89      149.58      1.96 o 
   0   6   5       23.80       17.64      0.70 o 
   1   6   5       54.80       59.71      1.09 o 
   2   6   5      613.89      610.21      5.00 o 
   3   6   5       39.31       43.62      0.82 o 
   4   6   5        4.13        4.59      0.66 o 
   5   6   5       72.40       80.83      1.44 o 
   6   6   5      243.46      253.58      2.79 o 
   7   6   5       82.11       81.53      2.60 o 
   8   6   5       22.26       22.89      1.69 o 
   9   6   5      133.50      140.79      4.45 o 
  10   6   5        4.72        2.84      1.10 o 
  11   6   5       21.59       21.44      2.17 o 
  12   6   5       11.31       10.60      3.44 o 
  13   6   5        1.52        1.95      2.97 o 
  -9   7   5        7.52        8.04      1.28 o 
  -8   7   5        3.65        2.30      0.78 o 
  -7   7   5        9.66        9.64      0.95 o 
  -6   7   5        0.21        3.64      2.30 o 
  -5   7   5      105.75      103.81      3.10 o 
  -4   7   5        0.14       -0.74      0.74 o 
  -3   7   5      128.09      126.29      3.31 o 
  -2   7   5      392.41      404.68      5.83 o 
  -1   7   5      271.60      302.59      3.87 o 
   0   7   5      227.75      196.34      3.03 o 
   1   7   5      150.14      159.35      2.37 o 
   2   7   5      180.87      164.64      2.71 o 
   3   7   5      171.64      176.24      2.22 o 
   4   7   5        1.11        0.51      0.42 o 
   5   7   5       62.01       50.73      1.20 o 
   6   7   5      198.04      167.81      2.23 o 
   7   7   5      455.29      370.02      5.64 o 
   8   7   5       59.30       25.24      2.76 o 
   9   7   5        1.53        0.26      0.87 o 
  10   7   5        8.07        8.01      1.14 o 
  11   7   5        0.01        0.75      1.08 o 
  12   7   5       33.77       38.46      4.79 o 
  13   7   5        0.07        0.24      2.39 o 
  -9   8   5        9.01        6.28      1.19 o 
  -8   8   5       41.02       43.54      1.94 o 
  -6   8   5      283.89      294.57     11.04 o 
  -5   8   5       73.83       77.90      2.85 o 
  -4   8   5        3.50        3.11      1.07 o 
  -3   8   5      306.23      272.52      6.65 o 
  -2   8   5       27.41       18.48      0.97 o 
  -1   8   5       80.71       83.08      2.27 o 
   0   8   5        0.47       -0.68      0.68 o 
   1   8   5      128.43      117.53      2.06 o 
   2   8   5      244.36      239.55      3.43 o 
   3   8   5       10.68        5.22      0.67 o 
   4   8   5       86.24       88.95      1.60 o 
   5   8   5       70.84       62.64      1.39 o 
   6   8   5       70.19       69.38      1.44 o 
   7   8   5       13.07       14.69      1.40 o 
   8   8   5       74.07       75.67      2.42 o 
   9   8   5       32.30       29.55      2.08 o 
  10   8   5       19.91       22.80      2.01 o 
  11   8   5        7.11       10.11      1.81 o 
  12   8   5        0.95       -0.91      2.36 o 
  13   8   5        0.38       -2.13      2.13 o 
  -6   9   5       45.63       56.84      5.21 o 
  -5   9   5      110.71      112.72      5.03 o 
  -4   9   5       82.02       76.96      4.34 o 
  -3   9   5      180.83      169.18      3.79 o 
  -2   9   5       43.38       34.09      1.49 o 
  -1   9   5       19.34       22.11      1.25 o 
   0   9   5      204.10      173.06      3.11 o 
   1   9   5      174.56      200.95      3.43 o 
   2   9   5     2178.41     2089.06     17.12 o 
   3   9   5      191.70      181.28      3.09 o 
   4   9   5       84.67       81.14      2.46 o 
   5   9   5      145.76      128.52      2.08 o 
   6   9   5        9.34       11.44      1.03 o 
   7   9   5       29.86       31.52      1.70 o 
   8   9   5      211.38      214.95      4.26 o 
   9   9   5       88.40       79.43     12.22 o 
  10   9   5        1.76        3.61      1.25 o 
  11   9   5       60.87       64.30      3.38 o 
  12   9   5        0.64        0.21      3.58 o 
  13   9   5       18.03       25.24      4.72 o 
  -5  10   5       23.51       24.78      2.19 o 
  -4  10   5        6.81        5.52      1.31 o 
  -3  10   5       25.52       28.62      1.41 o 
  -2  10   5        0.53        1.19      0.64 o 
  -1  10   5       51.43       52.72      1.62 o 
   0  10   5       16.82       16.30      1.26 o 
   1  10   5      126.08      119.59      3.54 o 
   2  10   5       11.25       11.45      0.92 o 
   3  10   5        0.29        0.08      0.54 o 
   4  10   5       45.38       46.35      1.55 o 
   5  10   5        0.83        1.37      0.51 o 
   6  10   5       87.67       89.23      1.83 o 
   7  10   5       63.29       63.58      6.00 o 
   8  10   5       18.91       22.92      3.57 o 
   9  10   5       38.00       45.26      3.40 o 
  10  10   5        0.53        1.12      1.59 o 
  11  10   5       63.46       68.08      3.01 o 
  12  10   5      185.86      196.06      6.78 o 
  -5  11   5       29.09       29.99      2.90 o 
  -4  11   5      420.67      428.45      5.72 o 
  -3  11   5        5.43        4.91      1.22 o 
  -2  11   5       21.78       20.78      2.13 o 
  -1  11   5       11.39        9.12      1.83 o 
   0  11   5       12.42       11.40      1.70 o 
   1  11   5      101.97      101.50      3.58 o 
   2  11   5        1.72        4.05      1.77 o 
   3  11   5        3.21        6.07      1.01 o 
   4  11   5       22.76       25.59      2.51 o 
   5  11   5       30.20       30.50      2.27 o 
   6  11   5       75.55       87.77      2.17 o 
   7  11   5       33.93       38.33      4.36 o 
   8  11   5      244.47      246.77      7.12 o 
   9  11   5        0.54        4.94      1.41 o 
  10  11   5        0.10        1.30      1.86 o 
  11  11   5        0.22        0.12      2.77 o 
  12  11   5       90.25       91.87      4.81 o 
  -5  12   5        5.07        3.57      2.30 o 
  -4  12   5        3.38        3.84      1.62 o 
  -3  12   5       15.29       21.97      2.72 o 
  -2  12   5      109.73      106.74      4.72 o 
  -1  12   5        5.24        6.59      1.84 o 
   0  12   5       14.35       14.70      2.21 o 
   1  12   5      136.97      136.66      5.26 o 
   2  12   5       57.68       62.65      5.43 o 
   3  12   5      105.97      107.59      5.23 o 
   4  12   5      180.12      195.42      4.23 o 
   5  12   5        4.61        8.16      2.00 o 
   6  12   5        0.02        1.50      0.91 o 
   7  12   5       42.24       48.36      2.15 o 
   8  12   5       14.50       21.17      2.57 o 
   9  12   5       93.91       93.49      6.37 o 
  10  12   5      102.40      101.90      5.99 o 
  11  12   5       87.07       89.08      4.38 o 
  -4  13   5       29.76       29.61      3.11 o 
  -3  13   5       28.59       25.75      4.20 o 
  -2  13   5       22.46       23.74      2.83 o 
  -1  13   5       65.09       79.32      6.07 o 
   0  13   5       50.07       49.48      5.17 o 
   1  13   5        8.03        8.95      2.70 o 
   2  13   5       80.42       89.59      4.51 o 
   3  13   5        3.83        8.58      1.53 o 
   4  13   5        9.34       10.23      1.88 o 
   5  13   5        9.67       11.04      2.01 o 
   6  13   5      208.35      220.32      4.59 o 
   7  13   5        1.20        3.73      2.52 o 
   8  13   5       23.83       36.81      9.20 o 
   9  13   5       33.02       25.64      3.97 o 
  10  13   5        2.92        5.99      2.26 o 
  -3  14   5        0.03       -1.58      1.86 o 
  -2  14   5        2.34       -1.68      1.69 o 
  -1  14   5       16.77       13.96      3.37 o 
   0  14   5       11.96       17.32      3.58 o 
   1  14   5      149.81      131.34      7.62 o 
   2  14   5      148.95      164.57      5.17 o 
   3  14   5        0.10        2.01      1.02 o 
   4  14   5       43.63       50.24      6.21 o 
   5  14   5        0.06        0.08      0.97 o 
   6  14   5      146.37      157.84      5.90 o 
   7  14   5       96.35       98.88      4.41 o 
   8  14   5        0.07       -0.76      2.14 o 
   9  14   5       55.22       57.37      5.05 o 
  -1  15   5       49.42       51.35      6.03 o 
   0  15   5       21.14       20.62      3.98 o 
   1  15   5       65.06       65.84      3.41 o 
   2  15   5       29.62       29.28      2.75 o 
   3  15   5       50.23       55.68      3.40 o 
   4  15   5        5.33        3.81      1.53 o 
   5  15   5       24.55       23.42      2.21 o 
   6  15   5       22.59       24.66      2.26 o 
   7  15   5        6.67       10.77      2.89 o 
   8  15   5        6.67        3.17      2.89 o 
   1  16   5       29.84       33.88      3.82 o 
   2  16   5        1.52        0.29      1.27 o 
   3  16   5       37.49       41.36      3.40 o 
   4  16   5       21.38       17.35      2.63 o 
   5  16   5       36.67       35.20      2.68 o 
   6  16   5       57.86       61.16      3.29 o 
  -6 -14   6       34.25       37.97      3.66 o 
  -5 -14   6       38.60       30.99      3.09 o 
  -4 -14   6       29.62       35.25      3.28 o 
  -3 -14   6      443.36      445.89     10.43 o 
  -2 -14   6        0.47        0.70      1.78 o 
  -1 -14   6        0.20       -0.40      1.11 o 
   0 -14   6        6.54        5.22      1.64 o 
   1 -14   6        2.85        3.95      1.53 o 
   2 -14   6       10.88       11.12      2.07 o 
  -7 -13   6       18.66       23.87      4.48 o 
  -6 -13   6      267.81      271.55     10.12 o 
  -5 -13   6      101.48       98.87      4.37 o 
  -4 -13   6       48.89       50.67      4.86 o 
  -3 -13   6      416.00      443.56     10.13 o 
  -2 -13   6       24.91       25.23      2.13 o 
  -1 -13   6       19.03       21.19      2.49 o 
   0 -13   6       31.32       32.40      2.96 o 
   1 -13   6        5.46       -0.07      1.14 o 
   2 -13   6       39.38       43.95      3.40 o 
   3 -13   6      171.33      167.68      5.73 o 
   4 -13   6       21.52       25.23      2.69 o 
  -8 -12   6        7.83        8.50      1.89 o 
  -7 -12   6        5.09        8.19      4.23 o 
  -6 -12   6        9.58       13.71      4.11 o 
  -5 -12   6       49.59       49.12      3.74 o 
  -4 -12   6       60.80       63.70      4.07 o 
  -3 -12   6      379.09      402.39      8.02 o 
  -2 -12   6        0.75        0.49      0.95 o 
  -1 -12   6       13.59       13.95      1.84 o 
   0 -12   6       23.45       25.43      2.36 o 
   1 -12   6       93.58       95.50      3.73 o 
   2 -12   6       20.88       21.46      2.39 o 
   3 -12   6       46.57       44.03      3.26 o 
   4 -12   6       14.51       16.74      2.20 o 
   5 -12   6       38.28       45.61      3.17 o 
  -9 -11   6       31.11       28.50      3.45 o 
  -8 -11   6        7.81        4.99      1.99 o 
  -7 -11   6       87.94       96.84      3.09 o 
  -6 -11   6        0.55        3.96      1.27 o 
  -5 -11   6        9.50       10.39      1.36 o 
  -4 -11   6        1.76        0.30      1.02 o 
  -3 -11   6      237.08      250.51      5.88 o 
  -2 -11   6        7.79       10.60      1.36 o 
  -1 -11   6        0.91        2.32      0.91 o 
   0 -11   6       56.62       59.71      2.93 o 
   1 -11   6        0.40        0.11      0.88 o 
   2 -11   6        0.09        0.55      1.01 o 
   3 -11   6       76.86       78.82      3.32 o 
   4 -11   6      180.29      185.08      6.97 o 
   5 -11   6        0.02        0.13      4.97 o 
   6 -11   6       11.22       13.00      2.05 o 
 -10 -10   6      122.36      132.90      8.61 o 
  -9 -10   6       20.18       17.81      3.12 o 
  -8 -10   6       12.17       15.20      1.77 o 
  -7 -10   6       65.12       67.51      2.64 o 
  -6 -10   6       69.51       72.68      3.38 o 
  -5 -10   6      187.42      198.46      3.46 o 
  -4 -10   6       33.51       30.48      1.82 o 
  -3 -10   6      120.51      123.50      3.47 o 
  -2 -10   6       56.91       54.62      2.05 o 
  -1 -10   6        3.99        2.23      0.87 o 
   0 -10   6      111.72      117.69      3.41 o 
   1 -10   6       82.15       87.98      3.39 o 
   2 -10   6      419.11      420.50      8.48 o 
   3 -10   6       26.79       22.56      2.11 o 
   4 -10   6       63.27       61.62      2.91 o 
   5 -10   6        1.12       -0.04      1.57 o 
   6 -10   6       19.35       22.52      2.35 o 
   7 -10   6        0.74        0.44      1.50 o 
 -10  -9   6       33.92       35.43      3.79 o 
  -9  -9   6        0.57       -1.82      1.82 o 
  -8  -9   6        2.18        1.86      2.16 o 
  -7  -9   6       19.06       19.24      2.12 o 
  -6  -9   6        1.32        1.73      1.30 o 
  -5  -9   6      104.30      107.55      2.47 o 
  -4  -9   6      123.34      111.94      2.80 o 
  -3  -9   6      191.57      198.46      3.77 o 
  -2  -9   6       98.96       93.96      2.30 o 
  -1  -9   6       17.07       17.64      1.27 o 
   0  -9   6       10.28       11.50      1.08 o 
   1  -9   6        8.97       10.51      1.17 o 
   2  -9   6      253.62      245.28      4.88 o 
   3  -9   6       45.53       47.11      2.27 o 
   4  -9   6       95.03       96.06      3.35 o 
   5  -9   6        0.01        0.04      0.88 o 
   6  -9   6       37.18       42.73      4.15 o 
   7  -9   6       58.75       52.09      5.48 o 
   8  -9   6       24.49       21.24      3.03 o 
 -11  -8   6        2.67        2.48      4.50 o 
 -10  -8   6        0.49        3.15      3.29 o 
  -9  -8   6        3.58        3.09      2.15 o 
  -8  -8   6        5.05        7.09      3.83 o 
  -7  -8   6        0.19        1.20      1.43 o 
  -6  -8   6       64.69       67.20      2.38 o 
  -5  -8   6      161.70      171.50      3.44 o 
  -4  -8   6        2.19        1.40      0.69 o 
  -3  -8   6        9.65       12.65      1.07 o 
  -2  -8   6       44.25       34.13      1.19 o 
  -1  -8   6        2.72        0.86      0.66 o 
   0  -8   6       27.25       17.25      1.20 o 
   1  -8   6      440.53      393.75      5.57 o 
   2  -8   6      239.28      238.68      4.15 o 
   3  -8   6      132.18      131.40      3.37 o 
   4  -8   6      120.04      106.61      4.55 o 
   5  -8   6        4.60        3.29      1.07 o 
   6  -8   6       78.64       83.74      3.15 o 
   7  -8   6        0.31       -0.36      1.04 o 
   8  -8   6       26.34       27.00      3.25 o 
   9  -8   6       10.45       13.16      2.58 o 
 -11  -7   6        0.14       -1.12      1.93 o 
 -10  -7   6       51.50       56.87      9.31 o 
  -9  -7   6       95.02       88.21      4.75 o 
  -8  -7   6        0.53       -0.13      1.74 o 
  -7  -7   6       11.43       11.74      1.16 o 
  -6  -7   6        0.19        3.42      1.50 o 
  -5  -7   6      203.42      198.00      3.16 o 
  -4  -7   6        3.02        2.20      0.62 o 
  -3  -7   6      227.70      231.84      3.19 o 
  -2  -7   6       34.81       30.42      1.12 o 
  -1  -7   6      110.95       81.99      1.60 o 
   0  -7   6      294.06      268.65      3.51 o 
   1  -7   6      185.44      150.58      2.52 o 
   2  -7   6      206.11      166.18      3.26 o 
   3  -7   6      193.32      187.95      3.53 o 
   4  -7   6       31.01       28.48      1.65 o 
   5  -7   6       23.32       28.08      1.86 o 
   6  -7   6       71.01       72.47      2.83 o 
   7  -7   6      100.46      102.18      3.42 o 
   8  -7   6       12.85       12.39      1.99 o 
   9  -7   6        3.19        5.07      1.85 o 
  10  -7   6       73.48       80.67      4.95 o 
 -11  -6   6        0.78        2.25      1.96 o 
 -10  -6   6       41.59       37.36      3.81 o 
  -9  -6   6        8.68        8.06      4.30 o 
  -8  -6   6      563.43      567.23     16.65 o 
  -7  -6   6       18.06       31.13      3.86 o 
  -6  -6   6        2.81        6.17      1.57 o 
  -5  -6   6       36.31       31.92      1.49 o 
  -4  -6   6       18.93       22.37      1.39 o 
  -3  -6   6      640.36      602.18      5.83 o 
  -2  -6   6       57.17       53.69      1.25 o 
  -1  -6   6      368.42      349.46      3.49 o 
   0  -6   6       36.93       32.66      1.02 o 
   1  -6   6      829.12      783.52      6.77 o 
   2  -6   6       19.06       19.73      1.12 o 
   3  -6   6      203.59      201.87      3.53 o 
   4  -6   6       86.87       83.69      2.30 o 
   5  -6   6      114.80      118.47      3.40 o 
   6  -6   6        6.60        8.09      1.16 o 
   7  -6   6       43.09       45.08      3.66 o 
   8  -6   6        1.91        2.17      1.29 o 
   9  -6   6        5.43        7.11      1.67 o 
  10  -6   6       58.95       68.50      4.49 o 
 -12  -5   6        0.44        1.37      1.34 o 
 -11  -5   6        3.03        2.22      1.43 o 
 -10  -5   6       17.39       17.72      2.02 o 
  -9  -5   6       78.80       80.18      3.27 o 
  -8  -5   6        4.75        3.70      2.03 o 
  -7  -5   6      529.81      529.23      6.66 o 
  -6  -5   6       19.12       16.75      1.09 o 
  -5  -5   6      258.49      253.30      3.16 o 
  -4  -5   6      766.63      752.60      5.97 o 
  -3  -5   6      359.44      348.45      3.48 o 
  -2  -5   6      140.98      128.09      1.71 o 
  -1  -5   6       81.91       85.22      1.47 o 
   0  -5   6      976.73      913.55      6.89 o 
   1  -5   6      643.64      651.66      5.22 o 
   2  -5   6     1018.38      967.07      7.85 o 
   3  -5   6        0.96       -0.05      0.42 o 
   4  -5   6       69.57       68.43      2.02 o 
   5  -5   6       22.74       25.17      1.47 o 
   6  -5   6        6.10        7.53      1.23 o 
   7  -5   6        0.03        0.87      0.74 o 
   8  -5   6        6.18        4.55      1.60 o 
   9  -5   6        6.87        7.69      1.94 o 
  10  -5   6       18.79       22.59      3.08 o 
  11  -5   6      106.86      106.83      5.83 o 
 -12  -4   6        0.69        1.36      1.36 o 
 -11  -4   6        7.54        8.44      2.44 o 
 -10  -4   6        1.05        2.12      1.29 o 
  -9  -4   6        4.08        5.72      1.46 o 
  -8  -4   6       40.92       41.43      2.29 o 
  -7  -4   6        6.07        6.23      1.02 o 
  -6  -4   6      407.20      410.40      4.90 o 
  -5  -4   6       10.15        8.58      0.63 o 
  -4  -4   6      535.07      531.68      4.47 o 
  -3  -4   6     1120.56     1059.31      7.32 o 
  -2  -4   6       53.71       46.38      0.96 o 
  -1  -4   6      559.15      563.10      4.04 o 
   0  -4   6      178.30      167.57      1.84 o 
   1  -4   6      910.03      910.77      6.76 o 
   2  -4   6       96.36       80.20      1.57 o 
   3  -4   6       11.87       14.63      0.86 o 
   4  -4   6      323.86      306.31      3.98 o 
   5  -4   6        0.13        0.70      0.93 o 
   6  -4   6      184.35      167.00      3.47 o 
   7  -4   6      113.68      122.47      4.29 o 
   8  -4   6       29.11       33.63      2.73 o 
   9  -4   6      211.53      197.93      7.20 o 
  10  -4   6       30.90       31.28      3.43 o 
  11  -4   6      137.54      151.01      6.83 o 
 -12  -3   6       22.00       16.65      2.33 o 
 -11  -3   6      156.61      164.59      5.73 o 
 -10  -3   6        1.04        0.52      1.04 o 
  -9  -3   6        5.37        4.43      1.29 o 
  -8  -3   6      109.62      110.37      4.02 o 
  -7  -3   6       85.32       88.17      3.25 o 
  -6  -3   6      103.12       99.17      2.25 o 
  -5  -3   6       21.12       21.27      0.99 o 
  -4  -3   6      206.43      208.28      2.24 o 
  -3  -3   6      798.46      812.19      5.56 o 
  -2  -3   6       43.26       46.25      0.95 o 
  -1  -3   6      165.38      197.38      1.93 o 
   0  -3   6      344.85      321.86      2.60 o 
   1  -3   6       84.69       97.77      1.35 o 
   2  -3   6      185.21      177.10      1.92 o 
   3  -3   6      137.06      138.27      2.12 o 
   4  -3   6      159.05      139.08      2.18 o 
   5  -3   6      113.46       95.42      2.04 o 
   6  -3   6      696.90      609.19      8.43 o 
   7  -3   6       17.28       14.52      1.77 o 
   8  -3   6       68.95       71.33      4.03 o 
   9  -3   6        1.69        1.32      1.26 o 
  10  -3   6       10.27       10.34      2.29 o 
  11  -3   6       20.72       19.52      2.96 o 
  12  -3   6       36.70       41.36      4.28 o 
 -12  -2   6        6.93        4.56      2.00 o 
 -11  -2   6        2.78        3.93      1.51 o 
 -10  -2   6       25.00       24.62      2.61 o 
  -9  -2   6       74.17       76.33      3.51 o 
  -8  -2   6       12.02       12.64      2.09 o 
  -7  -2   6        0.06        0.45      0.64 o 
  -6  -2   6       11.48        9.61      1.12 o 
  -5  -2   6       58.70       56.14      1.57 o 
  -4  -2   6      105.78      107.32      1.64 o 
  -3  -2   6       13.94       16.50      0.60 o 
  -2  -2   6       86.13      105.84      1.26 o 
  -1  -2   6        1.32        0.51      0.26 o 
   0  -2   6      967.78      900.45      5.73 o 
   1  -2   6        5.85        5.55      0.43 o 
   2  -2   6      697.47      735.10      4.84 o 
   3  -2   6       13.57       11.31      0.60 o 
   4  -2   6       20.52        8.19      0.70 o 
   5  -2   6      213.47      194.60      2.78 o 
   6  -2   6      160.67      171.66      2.97 o 
   7  -2   6       64.99       68.15      2.91 o 
   8  -2   6        1.18        1.70      1.21 o 
   9  -2   6      162.21      149.02      6.09 o 
  10  -2   6       22.44       25.02      3.03 o 
  11  -2   6       48.74       45.07      3.75 o 
  12  -2   6        4.39        4.97      1.94 o 
 -12  -1   6        3.34        3.17      1.41 o 
 -11  -1   6       29.19       27.15      2.67 o 
 -10  -1   6        0.72        1.25      1.04 o 
  -9  -1   6       92.39      100.39      3.91 o 
  -8  -1   6        7.80        7.06      1.29 o 
  -7  -1   6       23.87       19.08      2.73 o 
  -6  -1   6        0.15        0.16      0.57 o 
  -5  -1   6       33.39       29.89      1.49 o 
  -4  -1   6      182.78      163.19      2.25 o 
  -3  -1   6        0.51        0.80      0.23 o 
  -2  -1   6      248.72      254.27      1.85 o 
  -1  -1   6      685.93      677.94      4.16 o 
   0  -1   6       62.09       71.50      1.00 o 
   1  -1   6      247.62      287.60      2.45 o 
   2  -1   6      771.85      725.75      4.99 o 
   3  -1   6       28.38       26.96      0.75 o 
   4  -1   6        6.47        9.19      0.63 o 
   5  -1   6       57.79       58.48      1.46 o 
   6  -1   6       44.74       43.51      1.31 o 
   7  -1   6      174.83      181.27      4.76 o 
   8  -1   6       40.52       36.92      2.41 o 
   9  -1   6        2.74        6.39      1.78 o 
  10  -1   6       38.49       39.75      3.83 o 
  11  -1   6        0.03       -0.95      1.20 o 
  12  -1   6        4.25        1.15      1.55 o 
  13  -1   6        2.38        0.95      1.63 o 
 -12   0   6        4.47        3.14      1.58 o 
 -11   0   6        1.04        1.68      1.25 o 
 -10   0   6        4.79        3.45      1.18 o 
  -9   0   6        3.30        3.94      1.21 o 
  -8   0   6        0.14        3.17      1.03 o 
  -7   0   6      176.23      176.64      4.01 o 
  -6   0   6      102.07      104.25      3.05 o 
  -5   0   6      165.26      174.15      4.06 o 
  -4   0   6       38.30       33.85      1.04 o 
  -3   0   6       51.50       61.00      1.07 o 
  -2   0   6       50.56       66.81      0.86 o 
  -1   0   6      570.30      613.05      3.73 o 
   0   0   6       37.31       41.71      0.69 o 
   1   0   6     2203.18     2319.33     13.73 o 
   2   0   6      305.80      326.02      2.93 o 
   3   0   6       81.47       98.36      1.57 o 
   4   0   6        3.73        5.48      0.48 o 
   5   0   6        1.76        0.63      0.38 o 
   6   0   6       30.96       32.97      1.16 o 
   7   0   6        1.54        1.85      0.62 o 
   8   0   6        1.24        0.93      0.61 o 
   9   0   6       19.97       21.41      2.74 o 
  10   0   6      103.52      117.59      5.62 o 
  11   0   6       31.79       36.76      3.97 o 
  12   0   6        7.58        6.15      2.14 o 
  13   0   6        5.44        4.67      2.07 o 
 -11   1   6       14.04       13.00      1.94 o 
 -10   1   6        1.98        1.73      1.37 o 
  -9   1   6        0.12        0.98      0.91 o 
  -8   1   6        7.52        7.88      1.30 o 
  -7   1   6       52.68       51.06      2.82 o 
  -6   1   6       37.16       38.75      1.63 o 
  -5   1   6       62.03       80.33      2.41 o 
  -4   1   6      110.61      128.24      2.31 o 
  -3   1   6       51.23       51.16      1.15 o 
  -2   1   6      103.35      114.11      1.62 o 
  -1   1   6      131.83       92.50      1.45 o 
   0   1   6     1761.32     1806.46     13.11 o 
   1   1   6        0.18        3.20      0.29 o 
   2   1   6       45.60       46.68      1.40 o 
   3   1   6     1189.55     1266.75      8.27 o 
   4   1   6       97.15      110.70      1.44 o 
   5   1   6        4.38        5.09      0.58 o 
   6   1   6      334.94      293.80      3.13 o 
   7   1   6        1.27        0.38      0.45 o 
   8   1   6       15.14       14.40      1.88 o 
   9   1   6      165.83      154.08      3.82 o 
  10   1   6        1.38        0.82      1.37 o 
  11   1   6        0.24        1.31      1.37 o 
  12   1   6       23.37       28.40      3.64 o 
  13   1   6       24.45       22.82      3.42 o 
 -11   2   6      125.04      135.72      6.67 o 
 -10   2   6       23.29       23.60      2.31 o 
  -9   2   6        3.40        1.30      0.94 o 
  -8   2   6       17.43       18.36      3.46 o 
  -7   2   6       44.72       45.46      1.79 o 
  -6   2   6       13.25       15.06      2.28 o 
  -5   2   6       24.98       24.27      1.20 o 
  -4   2   6      971.37     1006.48     11.24 o 
  -3   2   6       71.42       82.94      1.55 o 
  -2   2   6      776.42      925.57      9.51 o 
  -1   2   6      966.84      957.93      7.04 o 
   0   2   6      259.04      304.10      2.46 o 
   1   2   6       65.72       65.02      0.83 o 
   2   2   6       13.97        9.48      0.44 o 
   3   2   6      151.69      152.79      1.62 o 
   4   2   6        0.07        1.59      0.31 o 
   5   2   6     2590.95     2605.72     18.37 o 
   6   2   6     1729.37     1592.46     12.15 o 
   7   2   6       39.48       32.00      1.15 o 
   8   2   6       90.05       81.40      2.37 o 
   9   2   6       61.45       62.09      2.48 o 
  10   2   6       34.35       40.23      2.97 o 
  11   2   6        2.55        1.86      1.16 o 
  12   2   6        2.91        3.26      1.76 o 
  13   2   6       33.45       38.32      4.42 o 
 -11   3   6        3.30        5.41      1.42 o 
 -10   3   6       21.23       21.07      2.31 o 
  -9   3   6        0.26       -0.77      1.41 o 
  -8   3   6       31.42       25.08      1.85 o 
  -7   3   6      653.88      669.00     10.91 o 
  -6   3   6        8.96        9.76      0.92 o 
  -5   3   6      376.85      380.00      6.09 o 
  -4   3   6     1565.93     1598.08     15.16 o 
  -3   3   6       58.21       53.85      1.23 o 
  -2   3   6        3.99        2.88      0.31 o 
  -1   3   6      122.44      144.59      1.70 o 
   0   3   6      327.68      330.19      2.78 o 
   1   3   6      424.59      410.32      3.09 o 
   2   3   6        9.88       13.55      0.50 o 
   3   3   6        1.20        3.63      0.35 o 
   4   3   6      463.05      471.55      3.83 o 
   5   3   6        3.19        1.96      0.34 o 
   6   3   6      251.81      239.06      2.88 o 
   7   3   6       77.89       78.93      1.74 o 
   8   3   6      172.84      160.53      2.68 o 
   9   3   6        5.34        6.19      0.96 o 
  10   3   6       12.68       18.21      3.07 o 
  11   3   6        6.13        7.27      1.61 o 
  12   3   6       62.66       61.38      5.40 o 
  13   3   6       66.15       70.20      5.58 o 
 -10   4   6        3.48        4.13      1.22 o 
  -9   4   6        3.57        2.45      0.97 o 
  -8   4   6        3.63        4.05      1.02 o 
  -7   4   6       11.56       10.65      1.26 o 
  -6   4   6      292.81      285.71      6.48 o 
  -5   4   6       70.49       68.00      1.66 o 
  -4   4   6      317.23      318.30      3.59 o 
  -3   4   6      297.85      292.18      3.11 o 
  -2   4   6      152.13      157.44      1.84 o 
  -1   4   6     1390.53     1311.24      8.64 o 
   0   4   6      170.23      208.37      1.88 o 
   1   4   6     1117.36     1130.76      7.00 o 
   2   4   6       21.40       29.19      0.66 o 
   3   4   6       38.79       44.46      0.77 o 
   4   4   6        0.27        0.96      0.50 o 
   5   4   6        4.08        7.63      0.75 o 
   6   4   6      166.19      134.62      2.24 o 
   7   4   6      190.90      199.40      3.62 o 
   8   4   6       24.43       21.54      1.66 o 
   9   4   6        2.55        2.26      1.16 o 
  10   4   6       25.18       29.97      2.77 o 
  11   4   6       10.35        7.88      1.78 o 
  12   4   6       18.07       11.62      3.35 o 
  13   4   6      129.13      129.59      7.57 o 
 -10   5   6        4.24        2.60      1.10 o 
  -9   5   6        7.56        9.21      1.36 o 
  -8   5   6        2.81        1.27      1.38 o 
  -7   5   6        9.35       13.34      1.32 o 
  -6   5   6       43.64       46.41      1.37 o 
  -5   5   6        0.72        0.21      1.23 o 
  -4   5   6       20.09       18.55      0.96 o 
  -3   5   6       23.46       22.54      1.02 o 
  -2   5   6        8.41       11.39      0.65 o 
  -1   5   6        4.74        3.68      0.38 o 
   0   5   6      404.34      393.45      3.23 o 
   1   5   6        2.08        2.05      0.40 o 
   2   5   6        0.84        0.52      0.29 o 
   3   5   6      323.14      364.44      3.23 o 
   4   5   6      163.51      152.39      1.85 o 
   5   5   6        7.01        4.76      0.59 o 
   6   5   6      631.97      622.50      7.51 o 
   7   5   6        0.21        0.37      0.59 o 
   8   5   6        8.88        9.56      1.22 o 
   9   5   6       98.63       93.50      2.77 o 
  10   5   6       49.59       56.56      3.31 o 
  11   5   6        0.87        0.19      1.97 o 
  12   5   6       23.23       27.89      4.14 o 
  13   5   6        8.67        3.49      2.94 o 
 -10   6   6        5.47        5.43      1.32 o 
  -9   6   6       18.23       20.82      2.11 o 
  -8   6   6       72.33       80.80      3.47 o 
  -7   6   6        5.26        5.16      0.91 o 
  -6   6   6        0.07        0.45      1.06 o 
  -5   6   6       24.43       24.32      1.16 o 
  -4   6   6        0.96        0.28      0.40 o 
  -3   6   6      111.94      107.06      2.09 o 
  -2   6   6       63.69       65.35      1.28 o 
  -1   6   6        1.57        0.86      0.42 o 
   0   6   6      551.44      518.08      5.52 o 
   1   6   6       17.12       14.16      0.67 o 
   2   6   6        3.46        3.37      0.44 o 
   3   6   6        8.16       10.01      0.64 o 
   4   6   6      138.49      154.24      1.92 o 
   5   6   6       50.13       46.03      1.14 o 
   6   6   6      195.30      187.16      2.70 o 
   7   6   6       43.43       49.48      4.07 o 
   8   6   6        9.30        9.71      1.30 o 
   9   6   6       16.52       20.60      1.65 o 
  10   6   6        1.83        3.06      1.56 o 
  11   6   6       91.49       80.74      4.16 o 
  12   6   6        1.73        3.38      2.64 o 
  13   6   6       14.16       12.12      3.66 o 
  -9   7   6       21.44       21.49      1.99 o 
  -8   7   6        1.09        1.19      0.71 o 
  -7   7   6        0.43        0.36      0.56 o 
  -6   7   6       45.96       45.97      2.58 o 
  -5   7   6        3.54        2.84      0.57 o 
  -4   7   6       83.23       81.27      1.83 o 
  -3   7   6      171.01      171.53      2.84 o 
  -2   7   6      163.21      166.44      3.19 o 
  -1   7   6      335.23      339.89      3.96 o 
   0   7   6       34.74       40.85      1.43 o 
   1   7   6        5.37        7.52      0.65 o 
   2   7   6        0.42        0.73      0.39 o 
   3   7   6       10.67        9.40      0.63 o 
   4   7   6      171.21      147.41      2.19 o 
   5   7   6      849.67      740.33      5.99 o 
   6   7   6       43.91       38.49      1.12 o 
   7   7   6        2.61        3.18      1.08 o 
   8   7   6      194.50      184.54      5.42 o 
   9   7   6       47.83       46.67      3.34 o 
  10   7   6        0.39        0.29      0.82 o 
  11   7   6        2.59        3.58      1.76 o 
  12   7   6        4.84        6.33      2.69 o 
  13   7   6       30.61       41.36      4.99 o 
  -9   8   6       12.96       13.15      1.61 o 
  -8   8   6       14.97       19.06      1.50 o 
  -7   8   6       35.39       38.27      3.72 o 
  -6   8   6        4.40        5.03      0.75 o 
  -5   8   6        0.75        0.39      0.45 o 
  -4   8   6       20.19       20.46      1.44 o 
  -3   8   6        1.00        1.91      0.56 o 
  -2   8   6       11.96       11.65      0.71 o 
  -1   8   6       19.01       13.06      0.83 o 
   0   8   6        0.33        0.82      0.47 o 
   1   8   6      182.76      183.65      3.28 o 
   2   8   6      248.37      285.12      3.32 o 
   3   8   6       23.18       29.58      1.01 o 
   4   8   6       45.42       47.00      1.21 o 
   5   8   6      172.81      162.23      2.44 o 
   6   8   6       45.79       52.11      1.30 o 
   7   8   6      216.71      193.08      2.98 o 
   8   8   6       91.66       80.89      2.85 o 
   9   8   6        5.79        8.91      2.26 o 
  10   8   6       31.81       29.77      2.32 o 
  11   8   6        6.74       10.57      2.08 o 
  12   8   6       12.49       13.73      3.51 o 
  13   8   6       80.32       83.62      6.04 o 
  -6   9   6       30.03       30.38      4.60 o 
  -5   9   6        7.93        5.93      1.79 o 
  -4   9   6       12.71        9.41      1.13 o 
  -3   9   6       15.81       14.17      1.04 o 
  -2   9   6       14.88       16.37      1.01 o 
  -1   9   6       84.02       95.24      1.96 o 
   0   9   6     1625.61     1565.89     14.01 o 
   1   9   6       38.04       49.67      1.47 o 
   2   9   6      303.49      285.25      3.68 o 
   3   9   6      502.85      459.87      4.81 o 
   4   9   6      358.81      352.01      4.02 o 
   5   9   6       43.39       37.08      1.28 o 
   6   9   6       17.21       21.30      1.30 o 
   7   9   6       39.47       42.57      1.65 o 
   8   9   6       36.01       36.70      2.14 o 
   9   9   6       86.01       91.49      3.22 o 
  10   9   6       18.78       22.42      2.07 o 
  11   9   6       79.11       80.79      5.68 o 
  12   9   6       53.35       54.27      4.16 o 
  -5  10   6        2.32        0.35      1.10 o 
  -4  10   6        1.03        0.92      0.62 o 
  -3  10   6       22.59       24.67      1.31 o 
  -2  10   6       45.28       44.36      1.53 o 
  -1  10   6       89.81       91.51      2.03 o 
   0  10   6        0.03        0.07      0.56 o 
   1  10   6        5.48        3.54      0.71 o 
   2  10   6      193.76      195.37      3.06 o 
   3  10   6       52.72       63.60      1.73 o 
   4  10   6        5.00        8.46      1.17 o 
   5  10   6      169.19      158.58      2.43 o 
   6  10   6      247.96      245.18      3.38 o 
   7  10   6       34.06       27.93      1.76 o 
   8  10   6       56.56       67.51      6.37 o 
   9  10   6      131.24      134.23      5.02 o 
  10  10   6      154.71      169.17      4.49 o 
  11  10   6       81.24       98.50      3.54 o 
  12  10   6       33.56       32.80      3.49 o 
  -5  11   6       71.86       75.83      2.77 o 
  -4  11   6        7.74        8.37      0.98 o 
  -3  11   6       14.58       14.65      2.44 o 
  -2  11   6      125.27      124.15      3.57 o 
  -1  11   6       68.91       67.14      2.19 o 
   0  11   6        1.20        0.68      0.75 o 
   1  11   6       10.90        8.36      1.05 o 
   2  11   6        5.71        6.05      1.06 o 
   3  11   6       86.01       85.10      2.54 o 
   4  11   6       41.25       49.03      1.87 o 
   5  11   6       42.94       44.29      2.02 o 
   6  11   6      179.16      188.12      3.89 o 
   7  11   6       73.31       80.46      4.07 o 
   8  11   6       14.37       15.98      2.31 o 
   9  11   6       50.94       53.25      3.27 o 
  10  11   6        4.10       17.05      2.50 o 
  11  11   6        0.30        0.69      1.54 o 
  12  11   6        0.02       -0.25      2.94 o 
  -4  12   6      213.98      249.82      4.29 o 
  -3  12   6       16.01       14.61      1.91 o 
  -2  12   6       86.83       95.52      2.68 o 
  -1  12   6      351.03      373.97      5.78 o 
   0  12   6        2.04        2.17      1.05 o 
   1  12   6        0.13       -0.49      0.75 o 
   2  12   6      114.40      111.86      4.30 o 
   3  12   6        1.04        1.15      0.87 o 
   4  12   6        2.67        2.43      1.68 o 
   5  12   6       15.19       15.81      3.04 o 
   6  12   6        7.44        6.96      1.38 o 
   7  12   6      157.25      175.79      3.54 o 
   8  12   6       42.51       46.03      3.08 o 
   9  12   6       39.41       52.49      8.05 o 
  10  12   6        2.20        2.12      2.21 o 
  11  12   6       32.21       30.51      3.07 o 
  -4  13   6        2.63       -0.44      1.11 o 
  -3  13   6       33.18       31.70      1.96 o 
  -2  13   6       18.14       17.97      1.55 o 
  -1  13   6       10.55       11.42      2.70 o 
   0  13   6       96.83       99.92      2.94 o 
   1  13   6        0.11        0.87      0.88 o 
   2  13   6      112.00      118.91      3.64 o 
   3  13   6        1.94        1.06      1.62 o 
   4  13   6      143.00      137.93      4.01 o 
   5  13   6        8.41       10.64      1.29 o 
   6  13   6       34.66       42.33      4.38 o 
   7  13   6       16.31       14.59      1.67 o 
   9  13   6       17.28       16.76      3.44 o 
  -3  14   6        7.19        6.49      1.26 o 
  -2  14   6       41.23       43.66      2.20 o 
  -1  14   6       64.71       62.23      2.84 o 
   0  14   6       66.14       66.01      2.77 o 
   1  14   6        0.09        0.15      0.97 o 
   2  14   6       19.41       22.91      2.08 o 
   3  14   6       23.88       21.75      2.02 o 
   4  14   6      105.07      104.49      5.07 o 
   5  14   6       19.57       18.35      1.94 o 
   6  14   6        0.05        0.21      1.06 o 
   7  14   6       40.06       45.77      3.64 o 
   8  14   6        7.02        3.64      2.76 o 
   9  14   6      173.18      182.85      8.85 o 
  -1  15   6       35.61       39.25      2.44 o 
   0  15   6        0.09       -1.28      1.86 o 
   1  15   6        5.86        6.26      1.41 o 
   2  15   6       57.19       62.60      3.12 o 
   3  15   6       10.76        9.71      1.58 o 
   4  15   6       10.27        7.52      1.50 o 
   5  15   6       78.63       87.80      3.52 o 
   6  15   6        0.14        0.26      1.13 o 
   7  15   6        0.44        3.66      3.72 o 
   8  15   6       32.80       41.17      5.18 o 
   2  16   6        7.30        2.88      1.75 o 
   3  16   6       83.71       88.79      3.58 o 
   4  16   6       26.58       30.14      3.00 o 
   5  16   6       67.30       66.62      3.21 o 
  -4 -14   7        3.81        5.17      1.77 o 
  -3 -14   7       16.83       18.95      4.90 o 
  -2 -14   7        2.74        2.28      4.30 o 
  -1 -14   7        0.01        0.67      1.31 o 
   0 -14   7       12.46       13.50      2.33 o 
  -6 -13   7       22.24       28.63      3.64 o 
  -5 -13   7        1.94        2.79      1.95 o 
  -4 -13   7       31.26       31.31      3.05 o 
  -3 -13   7        0.24        1.79      1.39 o 
  -2 -13   7      108.04      115.53      6.46 o 
  -1 -13   7      128.07      129.14     14.33 o 
   0 -13   7      384.99      398.57     14.86 o 
   1 -13   7       65.78       68.99      7.51 o 
   2 -13   7       22.11       23.52      2.71 o 
   3 -13   7       11.25       10.77      2.07 o 
  -8 -12   7       22.85       23.24      4.45 o 
  -7 -12   7        1.01        2.14      1.37 o 
  -5 -12   7        0.07        1.67      1.12 o 
  -4 -12   7       67.87       80.02      3.72 o 
  -3 -12   7       10.54       15.08      1.97 o 
  -2 -12   7      375.84      389.47     10.64 o 
  -1 -12   7      323.79      327.66      6.07 o 
   0 -12   7      168.65      177.42      5.13 o 
   1 -12   7      266.95      288.18      6.72 o 
   2 -12   7      271.40      284.84      7.63 o 
   3 -12   7      169.47      170.00      5.75 o 
   4 -12   7       35.03       33.12      3.90 o 
   5 -12   7       25.49       21.40      2.57 o 
  -9 -11   7       73.29       84.96      7.28 o 
  -8 -11   7       75.94       71.58      3.00 o 
  -7 -11   7        5.74        3.54      1.47 o 
  -6 -11   7        3.21        2.89      1.48 o 
  -5 -11   7       51.02       47.56      2.73 o 
  -4 -11   7       97.35       96.45      3.62 o 
  -3 -11   7        5.97        9.09      1.63 o 
  -2 -11   7       10.27       10.47      1.73 o 
  -1 -11   7        0.27       -0.75      0.75 o 
   0 -11   7        2.93        1.29      1.06 o 
   1 -11   7       51.26       46.64      3.03 o 
   2 -11   7       98.73      106.03      4.94 o 
   3 -11   7        0.01       -1.00      1.00 o 
   4 -11   7       30.93       36.99      3.14 o 
   5 -11   7       79.41       79.99      5.47 o 
   6 -11   7       53.09       50.33      3.29 o 
  -9 -10   7        0.22       -1.96      1.96 o 
  -8 -10   7      164.36      167.08      6.41 o 
  -7 -10   7       72.82       77.67      5.69 o 
  -6 -10   7       11.91       16.01      3.28 o 
  -5 -10   7      317.58      335.25      5.09 o 
  -4 -10   7        0.36        1.37      1.04 o 
  -3 -10   7        0.83        0.41      1.25 o 
  -2 -10   7        1.36        2.66      1.37 o 
  -1 -10   7       31.87       30.64      1.85 o 
   0 -10   7      280.68      279.08      5.90 o 
   1 -10   7       11.82       16.39      2.19 o 
   2 -10   7        6.49        9.35      1.50 o 
   3 -10   7        0.46        0.20      1.03 o 
   4 -10   7       38.87       39.10      5.81 o 
   5 -10   7        0.20       -0.36      1.09 o 
   6 -10   7       40.53       40.94      4.19 o 
   7 -10   7       45.30       46.63      5.89 o 
 -10  -9   7       10.93       11.31      2.73 o 
  -9  -9   7        1.36        1.74      2.28 o 
  -8  -9   7       28.18       27.18      3.53 o 
  -7  -9   7       94.86       97.97      3.34 o 
  -6  -9   7       36.34       37.37      2.13 o 
  -5  -9   7        0.57        0.46      0.64 o 
  -4  -9   7       79.06       91.14      2.61 o 
  -3  -9   7       11.02       15.11      1.53 o 
  -2  -9   7       30.84       34.21      1.79 o 
  -1  -9   7       44.52       44.44      1.76 o 
   0  -9   7      373.22      379.56      5.14 o 
   1  -9   7       64.30       66.30      2.58 o 
   2  -9   7      336.92      332.10      6.01 o 
   3  -9   7       13.55       10.55      1.60 o 
   4  -9   7        0.16        0.44      0.98 o 
   5  -9   7        4.59        1.68      1.36 o 
   6  -9   7       75.41       77.46      3.39 o 
   7  -9   7       20.69       20.72      4.06 o 
   8  -9   7       53.57       47.52      4.46 o 
 -10  -8   7        5.49        4.57      3.01 o 
  -9  -8   7       21.72       19.39      6.54 o 
  -8  -8   7       13.33       20.42      5.79 o 
  -7  -8   7      116.23      117.76      3.56 o 
  -6  -8   7       20.69       25.56      2.97 o 
  -5  -8   7       11.60       14.39      2.36 o 
  -4  -8   7       72.24       66.42      2.04 o 
  -3  -8   7        1.65        2.04      0.71 o 
  -2  -8   7       72.63       63.80      2.00 o 
  -1  -8   7       78.63       77.56      2.11 o 
   0  -8   7      203.59      189.14      3.55 o 
   1  -8   7      105.10      102.83      2.76 o 
   2  -8   7       25.12       26.04      1.71 o 
   3  -8   7       51.69       49.83      2.33 o 
   4  -8   7       90.53       86.56      2.95 o 
   5  -8   7       25.85       25.06      2.14 o 
   6  -8   7      145.44      141.73      4.19 o 
   7  -8   7       12.97       13.05      1.68 o 
   8  -8   7       31.49       27.35      3.43 o 
   9  -8   7       12.91       10.91      2.47 o 
 -11  -7   7        2.89        0.14      1.63 o 
 -10  -7   7        2.38        3.13      2.09 o 
  -9  -7   7       13.39       10.97      2.67 o 
  -8  -7   7        0.26       -0.92      1.79 o 
  -7  -7   7       37.96       44.55      3.81 o 
  -6  -7   7       78.72       78.78      3.42 o 
  -5  -7   7       18.57       24.02      1.77 o 
  -4  -7   7       12.14       13.39      1.34 o 
  -3  -7   7       92.36       86.70      2.08 o 
  -2  -7   7       49.73       42.92      1.52 o 
  -1  -7   7       57.17       59.70      1.49 o 
   0  -7   7       71.40       56.83      1.64 o 
   1  -7   7      210.98      239.35      3.63 o 
   2  -7   7       16.44       15.40      1.16 o 
   3  -7   7       28.50       22.48      1.58 o 
   4  -7   7       44.81       41.32      2.07 o 
   5  -7   7       18.17       20.12      1.75 o 
   6  -7   7        0.03       -0.25      1.29 o 
   7  -7   7       15.59        9.84      1.49 o 
   8  -7   7       10.75        7.67      2.15 o 
   9  -7   7       28.98       31.09      3.68 o 
 -11  -6   7       54.58       64.79      4.74 o 
 -10  -6   7       78.93       77.23      4.84 o 
  -9  -6   7        5.64        4.40      2.09 o 
  -8  -6   7      376.18      374.53      9.63 o 
  -7  -6   7        3.68        2.35      1.81 o 
  -6  -6   7        4.10        5.38      1.27 o 
  -5  -6   7       35.54       31.36      1.63 o 
  -4  -6   7       11.83       13.10      1.24 o 
  -3  -6   7      238.08      236.18      4.30 o 
  -2  -6   7      110.92      101.38      2.01 o 
  -1  -6   7      140.17      119.16      2.02 o 
   0  -6   7      116.04      106.63      1.85 o 
   1  -6   7      737.64      691.73      6.66 o 
   2  -6   7        1.96        0.70      0.53 o 
   3  -6   7        5.73        4.62      0.94 o 
   4  -6   7       20.57       23.48      1.54 o 
   5  -6   7       81.16       72.99      2.53 o 
   6  -6   7      148.96      155.49      3.79 o 
   7  -6   7        9.73       11.09      1.75 o 
   8  -6   7      184.20      182.67      5.94 o 
   9  -6   7        0.02        1.33      1.47 o 
 -11  -5   7        0.10        1.69      1.40 o 
 -10  -5   7       30.64       30.58      2.57 o 
  -9  -5   7       14.92       13.25      2.09 o 
  -8  -5   7      167.22      171.38      4.63 o 
  -7  -5   7      424.66      422.19      6.54 o 
  -6  -5   7       64.61       63.79      2.31 o 
  -5  -5   7       32.50       30.94      1.23 o 
  -4  -5   7      393.56      380.57      4.18 o 
  -3  -5   7      189.82      194.39      2.74 o 
  -2  -5   7      165.24      151.14      2.27 o 
  -1  -5   7      252.85      216.62      2.46 o 
   0  -5   7      939.23      872.43      6.79 o 
   1  -5   7       32.50       26.46      1.00 o 
   2  -5   7      792.42      741.67      6.52 o 
   3  -5   7      166.09      160.18      2.58 o 
   4  -5   7       63.54       61.75      2.02 o 
   5  -5   7       13.42       15.08      1.30 o 
   6  -5   7      312.76      311.37      6.02 o 
   7  -5   7       53.78       50.24      3.52 o 
   8  -5   7        0.09        2.67      1.74 o 
   9  -5   7       62.41       62.56      4.27 o 
  10  -5   7       14.82       16.35      2.82 o 
  11  -5   7       14.72       22.91      3.26 o 
 -11  -4   7        1.27        0.87      1.29 o 
 -10  -4   7        0.14       -1.10      1.40 o 
  -9  -4   7       30.01       35.56      2.98 o 
  -8  -4   7       51.52       56.43      2.68 o 
  -7  -4   7       12.43       14.13      1.64 o 
  -6  -4   7      154.97      152.82      3.76 o 
  -5  -4   7      166.04      165.52      4.22 o 
  -4  -4   7      143.72      142.71      1.93 o 
  -3  -4   7        0.15        0.20      0.40 o 
  -2  -4   7       27.24       35.60      1.09 o 
  -1  -4   7     1804.41     1789.88     11.07 o 
   0  -4   7        0.24        0.66      0.42 o 
   1  -4   7      245.79      247.20      2.74 o 
   2  -4   7     1750.70     1609.89     11.13 o 
   3  -4   7       83.46       83.90      1.71 o 
   4  -4   7      207.78      193.23      2.67 o 
   5  -4   7        6.32        5.08      1.00 o 
   6  -4   7        1.23        4.70      0.95 o 
   7  -4   7       53.98       58.68      2.60 o 
   8  -4   7       44.44       44.84      3.51 o 
   9  -4   7       17.07       21.48      3.03 o 
  10  -4   7       56.42       48.16      3.98 o 
  11  -4   7      251.45      279.62      9.92 o 
 -11  -3   7        0.43        1.04      1.23 o 
 -10  -3   7       38.37       36.51      3.62 o 
  -9  -3   7       48.36       53.06      3.26 o 
  -8  -3   7        5.93        8.18      1.97 o 
  -7  -3   7        1.91       -0.25      1.57 o 
  -6  -3   7       65.07       65.87      2.21 o 
  -5  -3   7       25.35       23.37      1.76 o 
  -4  -3   7        2.55        2.03      0.57 o 
  -3  -3   7     1405.53     1398.44      9.64 o 
  -2  -3   7      311.82      300.81      2.82 o 
  -1  -3   7        8.89       13.98      0.65 o 
   0  -3   7      446.73      390.14      3.10 o 
   1  -3   7      253.20      265.04      2.62 o 
   2  -3   7        3.05        1.62      0.45 o 
   3  -3   7       61.81       69.57      1.30 o 
   4  -3   7      992.14      888.04      7.80 o 
   5  -3   7       53.54       56.20      1.49 o 
   6  -3   7       15.54        9.78      1.71 o 
   7  -3   7       51.10       49.02      2.16 o 
   8  -3   7       37.26       39.28      3.29 o 
   9  -3   7       32.28       30.22      3.41 o 
  10  -3   7        9.14       11.38      2.49 o 
  11  -3   7        2.69        0.34      1.57 o 
  12  -3   7        5.68        7.23      2.33 o 
 -11  -2   7        2.40        3.23      1.35 o 
 -10  -2   7        0.79        0.26      1.04 o 
  -9  -2   7        2.91        1.05      1.04 o 
  -8  -2   7      186.17      185.08      5.43 o 
  -7  -2   7       14.60       12.70      1.66 o 
  -6  -2   7        9.31        7.15      1.45 o 
  -5  -2   7      328.94      312.20      4.41 o 
  -4  -2   7       62.85       65.37      2.28 o 
  -3  -2   7       83.78       80.96      1.14 o 
  -2  -2   7        1.84        2.18      0.38 o 
  -1  -2   7        6.49        6.59      0.47 o 
   0  -2   7      277.69      275.93      2.36 o 
   1  -2   7       71.28       77.37      1.15 o 
   2  -2   7      114.59      127.14      1.67 o 
   3  -2   7      170.09      162.55      2.16 o 
   4  -2   7      611.24      578.63      4.99 o 
   5  -2   7      128.95      117.51      2.20 o 
   6  -2   7      393.79      335.43      4.86 o 
   7  -2   7      402.47      358.17      6.08 o 
   8  -2   7       12.79       10.31      2.11 o 
   9  -2   7        0.27        1.36      1.38 o 
  10  -2   7        2.64        1.92      1.57 o 
  11  -2   7       24.67       25.64      3.45 o 
  12  -2   7        9.50       14.39      2.92 o 
 -11  -1   7        2.75        2.46      1.50 o 
 -10  -1   7        2.43        4.05      2.41 o 
  -9  -1   7        5.25        3.28      3.21 o 
  -8  -1   7       69.73       57.78      2.94 o 
  -7  -1   7        0.75        0.16      0.74 o 
  -6  -1   7      214.53      201.34      5.57 o 
  -5  -1   7       49.64       45.32      3.04 o 
  -4  -1   7        1.82        1.30      0.48 o 
  -3  -1   7        1.99        2.23      0.79 o 
  -2  -1   7      126.00      112.83      1.71 o 
  -1  -1   7       35.00       32.69      0.72 o 
   0  -1   7      296.04      308.95      2.46 o 
   1  -1   7       47.00       53.21      0.90 o 
   2  -1   7       44.50       36.15      0.88 o 
   3  -1   7       12.18       15.59      0.73 o 
   4  -1   7      186.37      181.78      2.40 o 
   5  -1   7        2.43        5.81      0.55 o 
   6  -1   7       74.14       77.89      1.82 o 
   7  -1   7       20.62       16.00      1.23 o 
   8  -1   7      134.48      125.66      4.31 o 
   9  -1   7       77.30       73.64      4.40 o 
  10  -1   7       15.96       12.46      2.48 o 
  11  -1   7        7.32        3.30      1.81 o 
  12  -1   7       53.88       52.69      4.39 o 
 -11   0   7        6.91        4.81      1.53 o 
 -10   0   7        0.95        1.18      1.16 o 
  -9   0   7        0.01        0.44      0.94 o 
  -8   0   7      148.30      137.07      4.47 o 
  -7   0   7       43.30       40.85      8.89 o 
  -6   0   7        1.81        2.26      0.70 o 
  -5   0   7       89.07       99.04      2.66 o 
  -4   0   7       25.82       35.55      1.34 o 
  -3   0   7      113.49      115.98      2.00 o 
  -2   0   7       70.48       74.41      1.57 o 
  -1   0   7      128.95      101.86      1.28 o 
   0   0   7       83.65       75.14      0.94 o 
   1   0   7       18.06       31.46      0.69 o 
   2   0   7      522.61      574.30      3.93 o 
   3   0   7       65.00       66.87      1.18 o 
   4   0   7        2.40        2.92      0.48 o 
   5   0   7      161.78      171.74      2.33 o 
   6   0   7      105.68      111.15      2.14 o 
   7   0   7       20.50       19.03      1.43 o 
   8   0   7        0.61        0.45      0.76 o 
   9   0   7       65.10       70.44      2.78 o 
  10   0   7        6.64        4.52      1.76 o 
  11   0   7       13.65        9.49      2.24 o 
  12   0   7        3.13        2.28      1.84 o 
  13   0   7       29.02       26.36      3.64 o 
 -11   1   7       11.02       13.40      3.41 o 
 -10   1   7        5.28        5.99      1.41 o 
  -9   1   7       29.36       28.75      2.49 o 
  -8   1   7       51.84       49.60      2.66 o 
  -7   1   7        1.28        1.13      0.86 o 
  -6   1   7       44.15       41.01      1.95 o 
  -5   1   7       69.76       66.31      2.67 o 
  -4   1   7        0.50        0.75      0.56 o 
  -3   1   7       89.63       93.73      3.84 o 
  -2   1   7       33.17       42.74      1.28 o 
  -1   1   7       96.41       87.77      1.23 o 
   0   1   7      276.24      326.51      2.59 o 
   1   1   7      204.27      203.60      1.66 o 
   2   1   7      221.75      228.27      2.09 o 
   3   1   7       98.33      103.46      1.28 o 
   4   1   7      946.14      914.68      6.30 o 
   5   1   7       94.01       90.57      1.56 o 
   6   1   7       72.86       80.65      1.55 o 
   7   1   7      384.30      380.71      4.44 o 
   8   1   7        4.04        3.91      1.03 o 
   9   1   7       86.73       98.32      3.12 o 
  10   1   7       24.42       23.07      2.95 o 
  11   1   7      169.24      169.18      7.28 o 
  12   1   7        0.69       -1.39      1.39 o 
  13   1   7        0.80        0.28      1.59 o 
 -11   2   7        3.79        5.34      1.52 o 
 -10   2   7        5.21        5.12      1.42 o 
  -9   2   7       73.26       79.28      3.45 o 
  -8   2   7        8.02        8.51      1.41 o 
  -7   2   7        1.18        0.29      0.71 o 
  -6   2   7      181.94      196.09      3.89 o 
  -5   2   7        4.65        6.38      1.13 o 
  -4   2   7     1064.88     1124.87     11.43 o 
  -3   2   7     1168.61     1188.86     11.87 o 
  -2   2   7      262.51      260.68      3.65 o 
  -1   2   7       54.55       67.48      1.30 o 
   0   2   7        5.09        4.49      0.40 o 
   1   2   7     1020.50     1049.16      6.23 o 
   2   2   7        0.63        0.82      0.28 o 
   3   2   7      846.93      866.52      5.69 o 
   4   2   7      595.56      526.96      3.80 o 
   5   2   7      454.16      432.46      4.32 o 
   6   2   7       10.54       16.52      0.94 o 
   7   2   7        2.85        4.95      0.70 o 
   8   2   7        4.64        4.05      0.82 o 
   9   2   7        1.93        2.34      0.91 o 
  10   2   7       67.85       71.39      3.25 o 
  11   2   7       24.97       34.40      2.79 o 
  12   2   7       13.18       18.54      3.57 o 
  13   2   7        0.28        2.89      1.98 o 
 -10   3   7        0.66        0.06      0.96 o 
  -9   3   7        0.42        0.87      0.94 o 
  -8   3   7       10.33        6.84      1.41 o 
  -7   3   7       44.70       45.24      4.63 o 
  -6   3   7       98.85      101.68      2.62 o 
  -5   3   7        1.12        1.41      0.57 o 
  -4   3   7        0.76        0.39      0.35 o 
  -3   3   7       43.64       48.94      1.45 o 
  -2   3   7      685.31      652.27      7.16 o 
  -1   3   7       46.87       51.32      1.84 o 
   0   3   7        1.65        0.63      0.40 o 
   1   3   7      109.52       94.24      1.38 o 
   2   3   7       21.50       18.09      0.54 o 
   3   3   7      168.53      177.91      1.78 o 
   4   3   7      814.21      810.72      5.79 o 
   5   3   7      104.84       98.37      1.78 o 
   6   3   7     1395.32     1339.52     11.73 o 
   7   3   7      392.79      352.57      4.09 o 
   8   3   7       25.95       22.40      1.21 o 
   9   3   7       37.46       37.20      2.33 o 
  10   3   7       10.86        9.28      1.60 o 
  11   3   7       37.18       35.21      4.27 o 
  12   3   7        8.30       11.52      3.13 o 
  13   3   7       17.24       16.36      3.60 o 
 -10   4   7        0.72       -1.15      1.15 o 
  -9   4   7      121.12      122.34     11.71 o 
  -8   4   7      157.68      156.79      4.50 o 
  -7   4   7       39.17       36.70      4.39 o 
  -6   4   7       97.04       91.35      3.02 o 
  -5   4   7      231.95      226.25      5.52 o 
  -4   4   7      180.71      184.60      2.95 o 
  -3   4   7        4.04        3.51      0.71 o 
  -2   4   7       53.08       47.10      1.29 o 
  -1   4   7     1120.10     1050.86      9.56 o 
   0   4   7      201.61      193.88      2.76 o 
   1   4   7      296.56      277.45      3.64 o 
   2   4   7      214.31      209.28      2.36 o 
   3   4   7      420.54      429.14      3.80 o 
   4   4   7      458.19      436.11      3.95 o 
   5   4   7       48.01       47.34      1.30 o 
   6   4   7       16.14       17.35      1.18 o 
   7   4   7        6.57        4.82      0.81 o 
   8   4   7       70.88       67.79      2.37 o 
   9   4   7      105.02      107.75      4.21 o 
  10   4   7        4.44        5.32      1.60 o 
  11   4   7      160.80      169.50      7.68 o 
  12   4   7       11.44       12.64      3.25 o 
  13   4   7        2.30       -1.08      2.32 o 
 -10   5   7        2.46        2.11      1.39 o 
  -9   5   7        5.45        7.23      1.35 o 
  -8   5   7        3.38        3.91      1.05 o 
  -7   5   7        0.01        0.79      0.69 o 
  -6   5   7       16.28       14.54      1.41 o 
  -5   5   7       60.25       53.69      1.64 o 
  -4   5   7       42.53       38.35      1.20 o 
  -3   5   7      225.41      211.41      2.88 o 
  -2   5   7      446.76      425.83      5.06 o 
  -1   5   7      120.04      117.17      2.07 o 
   0   5   7      213.77      208.32      2.92 o 
   1   5   7      979.18     1000.32     11.20 o 
   2   5   7      152.33      133.83      1.76 o 
   3   5   7       42.60       40.61      1.15 o 
   4   5   7      176.17      168.87      2.24 o 
   5   5   7      109.72      105.44      1.91 o 
   6   5   7      234.29      211.20      3.24 o 
   7   5   7       54.06       43.34      1.67 o 
   8   5   7       14.60       16.87      1.51 o 
   9   5   7       49.69       48.57      2.12 o 
  10   5   7      169.59      184.89      5.93 o 
  11   5   7      163.82      177.18      6.11 o 
  12   5   7        4.26        3.58      2.83 o 
  13   5   7        2.06        0.69      2.80 o 
  -9   6   7       10.94       12.24      1.55 o 
  -8   6   7        1.95        2.49      2.08 o 
  -7   6   7       18.62       19.49      1.66 o 
  -6   6   7       86.39       91.51      4.89 o 
  -5   6   7       19.73       17.02      0.95 o 
  -4   6   7        3.02        2.93      0.52 o 
  -3   6   7       79.44       83.72      1.67 o 
  -2   6   7       51.92       55.51      1.38 o 
  -1   6   7       18.75       15.59      0.90 o 
   0   6   7       36.77       34.67      1.21 o 
   1   6   7       22.09       22.36      1.32 o 
   2   6   7      101.43      102.08      1.85 o 
   3   6   7       10.23       10.53      0.70 o 
   4   6   7      277.78      262.47      3.16 o 
   5   6   7      103.44       98.12      1.73 o 
   6   6   7        1.82        1.27      0.67 o 
   7   6   7       35.90       31.17      1.77 o 
   8   6   7        3.09        1.89      0.84 o 
   9   6   7        5.98        3.58      1.01 o 
  10   6   7       38.93       40.23      3.01 o 
  11   6   7        3.74        2.59      1.31 o 
  12   6   7        2.55       -2.10      2.29 o 
  13   6   7       19.36       20.46      3.91 o 
  -9   7   7       21.26       24.98      1.90 o 
  -8   7   7        1.82        0.60      0.77 o 
  -7   7   7        2.57        1.94      1.76 o 
  -6   7   7       60.57       62.98      2.36 o 
  -5   7   7       57.58       65.94      4.56 o 
  -4   7   7      448.07      448.92      5.78 o 
  -3   7   7        5.20        4.36      0.54 o 
  -2   7   7       49.79       53.87      1.38 o 
  -1   7   7       73.59       65.08      1.56 o 
   0   7   7       21.87       20.58      0.91 o 
   1   7   7       30.33       29.64      1.04 o 
   2   7   7       12.20        8.67      0.79 o 
   3   7   7      295.34      270.23      3.34 o 
   4   7   7       97.44       94.00      1.68 o 
   5   7   7        4.16        1.42      0.48 o 
   6   7   7       58.00       71.37      1.58 o 
   7   7   7      123.25      119.16      2.78 o 
   8   7   7        0.02        2.61      0.97 o 
   9   7   7        7.95        6.72      1.25 o 
  10   7   7       84.53       76.77      2.86 o 
  11   7   7        4.27        8.64      2.20 o 
  12   7   7        0.15       -1.03      2.01 o 
  13   7   7        1.62        1.19      2.00 o 
  -8   8   7        0.05       -0.20      2.00 o 
  -7   8   7       10.96        9.62      1.43 o 
  -6   8   7        0.21        1.09      1.14 o 
  -5   8   7       19.16       18.16      1.29 o 
  -4   8   7       26.30       31.34      1.64 o 
  -3   8   7        0.46        0.53      0.57 o 
  -2   8   7      239.15      238.42      3.28 o 
  -1   8   7      162.90      163.86      2.66 o 
   0   8   7       33.08       31.56      1.33 o 
   1   8   7       15.69       14.94      0.88 o 
   2   8   7        9.58       11.88      0.83 o 
   3   8   7      359.48      342.03      4.23 o 
   4   8   7        0.71        1.53      0.68 o 
   5   8   7      301.49      284.18      3.47 o 
   6   8   7      210.08      184.49      2.73 o 
   7   8   7       35.22       39.05      1.78 o 
   8   8   7       94.10       85.09      3.03 o 
   9   8   7       27.72       27.96      2.09 o 
  10   8   7        2.29        4.64      1.25 o 
  11   8   7      113.74      109.81      5.17 o 
  12   8   7        3.23        0.60      2.26 o 
  -7   9   7        0.87        0.37      1.50 o 
  -6   9   7        2.54        2.65      0.77 o 
  -5   9   7        0.59        1.00      0.65 o 
  -4   9   7        4.19        4.68      1.05 o 
  -3   9   7       55.50       53.81      1.81 o 
  -2   9   7      108.40      113.75      2.17 o 
  -1   9   7        6.90        4.64      0.68 o 
   0   9   7      128.79      130.67      3.11 o 
   1   9   7       11.89       12.47      1.04 o 
   2   9   7      470.44      421.13      5.63 o 
   3   9   7      276.25      270.63      3.65 o 
   4   9   7       23.69       29.27      1.86 o 
   5   9   7      213.05      198.66      2.89 o 
   6   9   7       14.97       15.19      1.06 o 
   7   9   7       12.76       15.04      1.59 o 
   8   9   7        0.62        0.22      2.24 o 
   9   9   7       27.71       28.80      2.63 o 
  10   9   7       22.02       24.23      2.54 o 
  11   9   7        5.28        3.19      1.38 o 
  12   9   7       11.49        7.07      3.04 o 
  -6  10   7       32.00       35.07      3.25 o 
  -5  10   7        0.24        0.58      0.64 o 
  -4  10   7       31.39       31.73      2.14 o 
  -3  10   7       19.42       17.84      1.30 o 
  -2  10   7        2.44        2.22      0.75 o 
  -1  10   7       28.63       20.93      1.41 o 
   0  10   7       63.52       69.39      2.59 o 
   1  10   7      343.03      331.64      5.19 o 
   2  10   7        0.97        1.56      0.85 o 
   3  10   7      655.02      605.68      8.04 o 
   4  10   7       16.77       16.47      1.57 o 
   5  10   7       72.39       62.84      1.96 o 
   6  10   7       31.44       32.34      1.48 o 
   7  10   7        6.98        6.21      1.59 o 
   8  10   7        5.54        9.94      2.37 o 
   9  10   7       99.79      111.92      5.93 o 
  10  10   7      546.46      552.64     11.82 o 
  11  10   7       21.90       24.80      2.68 o 
  12  10   7        2.34        1.09      2.01 o 
  -5  11   7        2.39        4.35      0.92 o 
  -4  11   7       80.46       88.25      2.41 o 
  -3  11   7       26.36       29.83      1.60 o 
  -2  11   7      142.28      147.02      3.27 o 
  -1  11   7        1.26        1.32      0.78 o 
   0  11   7       11.66       11.50      1.24 o 
   1  11   7        6.02        6.47      1.03 o 
   2  11   7        1.77        1.48      0.83 o 
   3  11   7        5.90        5.08      1.09 o 
   4  11   7       58.88       54.74      3.00 o 
   5  11   7       26.33       29.29      2.06 o 
   6  11   7       54.02       55.41      1.98 o 
   7  11   7        0.67        0.50      1.97 o 
   8  11   7        1.53        2.46      2.61 o 
   9  11   7        7.33       11.69      2.77 o 
  10  11   7       13.58       11.47      2.71 o 
  11  11   7        7.53       11.35      2.62 o 
  -5  12   7       98.37      102.67      3.43 o 
  -4  12   7        0.23        0.61      0.69 o 
  -3  12   7      155.59      163.48      3.55 o 
  -2  12   7       47.70       48.50      2.34 o 
  -1  12   7        0.76        0.41      0.82 o 
   0  12   7        0.25       -0.15      0.84 o 
   1  12   7      290.74      286.81      5.11 o 
   2  12   7       12.82       14.96      1.56 o 
   3  12   7       48.60       47.96      2.49 o 
   4  12   7      151.77      154.61      4.13 o 
   5  12   7      245.95      249.01      5.40 o 
   6  12   7        1.55        2.22      0.96 o 
   7  12   7       10.30       12.54      1.73 o 
   8  12   7       53.17       65.86      5.63 o 
   9  12   7       14.87       18.49      3.51 o 
  10  12   7        9.22        9.03      2.66 o 
  11  12   7        7.58       10.09      2.56 o 
  -4  13   7       11.66       12.48      1.68 o 
  -3  13   7        2.26        2.31      0.94 o 
  -2  13   7      114.83      127.68      6.96 o 
  -1  13   7       70.06       74.98      2.60 o 
   0  13   7       12.45       13.47      2.13 o 
   1  13   7       25.81       26.63      2.07 o 
   2  13   7      115.27      122.66      3.77 o 
   3  13   7       57.34       63.43      3.00 o 
   4  13   7       14.56       14.50      1.70 o 
   5  13   7       24.90       20.98      2.60 o 
   6  13   7       65.45       67.51      3.44 o 
   7  13   7       19.97       20.52      1.75 o 
   8  13   7       10.60        9.44      3.19 o 
   9  13   7        8.21        5.24      2.69 o 
  10  13   7      131.60      146.50      7.23 o 
  -2  14   7        6.73        5.36      1.15 o 
  -1  14   7        2.10        0.51      0.92 o 
   0  14   7       86.85       82.38      3.14 o 
   1  14   7       32.83       33.50      2.40 o 
   2  14   7        2.69        0.37      1.00 o 
   3  14   7      127.25      120.43      3.93 o 
   4  14   7        0.01       -1.37      1.37 o 
   5  14   7       10.16        8.50      1.59 o 
   6  14   7        6.54        4.14      1.30 o 
   7  14   7       60.12       70.61      7.22 o 
   8  14   7        2.14        5.56      2.81 o 
   9  14   7        1.77        3.50      2.64 o 
   0  15   7       16.09       14.80      1.78 o 
   1  15   7       12.82       13.55      1.76 o 
   2  15   7       47.85       50.72      4.42 o 
   3  15   7       75.05       73.53      3.23 o 
   4  15   7       12.74       13.66      1.94 o 
   5  15   7       15.01       13.07      2.36 o 
   6  15   7        9.70        9.86      1.71 o 
   7  15   7       33.52       35.93      3.49 o 
  -5 -13   8       58.14       60.88      4.49 o 
  -4 -13   8      195.43      196.59      6.41 o 
  -3 -13   8        1.20        1.11      1.49 o 
  -2 -13   8      120.91      125.04      7.33 o 
  -1 -13   8       35.49       41.63      4.37 o 
   0 -13   8       41.70       40.13      5.23 o 
   1 -13   8        8.10       10.02      2.03 o 
   2 -13   8        4.29        3.89      1.63 o 
  -6 -12   8        0.02        0.17      1.64 o 
  -5 -12   8       12.85       12.86      2.74 o 
  -4 -12   8      187.27      192.07     10.12 o 
  -3 -12   8        0.07        1.76      2.45 o 
  -2 -12   8       34.34       39.35      3.11 o 
  -1 -12   8      263.95      279.13      6.83 o 
   0 -12   8        1.74        2.53      2.09 o 
   1 -12   8        6.31        6.35      1.79 o 
   2 -12   8      225.38      242.57     12.94 o 
   3 -12   8       40.24       38.39     10.33 o 
   4 -12   8       24.14       22.91      5.12 o 
  -8 -11   8       46.92       50.54      4.12 o 
  -7 -11   8        0.48       -0.52      1.72 o 
  -6 -11   8       52.67       53.38      4.11 o 
  -5 -11   8        1.88        2.69      1.88 o 
  -4 -11   8        8.08       10.74      3.77 o 
  -3 -11   8       84.59       94.12      3.68 o 
  -2 -11   8       18.06       18.80      2.11 o 
  -1 -11   8       41.30       44.78      3.07 o 
   0 -11   8      378.17      387.64      6.64 o 
   1 -11   8       45.96       48.03      3.18 o 
   2 -11   8      103.44      104.95      4.02 o 
   3 -11   8       21.22       21.69      2.86 o 
   4 -11   8      224.87      243.27      7.20 o 
   5 -11   8      134.86      143.53      8.53 o 
  -8 -10   8       46.42       48.86      4.24 o 
  -7 -10   8        0.01       -0.16      1.14 o 
  -6 -10   8        8.81        9.51      1.58 o 
  -5 -10   8        0.71        2.18      1.33 o 
  -4 -10   8        4.01        3.96      2.12 o 
  -3 -10   8      125.13      122.85      3.98 o 
  -2 -10   8       13.64       11.41      1.69 o 
  -1 -10   8      108.91      105.06      3.17 o 
   0 -10   8        2.59        1.74      1.18 o 
   1 -10   8       15.22       15.45      2.10 o 
   2 -10   8       19.07       20.00      2.12 o 
   3 -10   8        0.63        0.39      1.17 o 
   4 -10   8       15.44       12.56      1.89 o 
   5 -10   8      101.82       97.96      4.27 o 
   6 -10   8       37.27       42.35      3.33 o 
  -9  -9   8       75.41       75.81      5.33 o 
  -8  -9   8        7.90        9.90      2.63 o 
  -7  -9   8       70.11       72.40      4.45 o 
  -6  -9   8      133.52      134.92      3.95 o 
  -5  -9   8      169.05      171.89      4.40 o 
  -4  -9   8       13.40       14.96      2.59 o 
  -3  -9   8        1.63        1.57      1.08 o 
  -2  -9   8      413.87      421.71      6.97 o 
  -1  -9   8       64.68       65.24      3.27 o 
   0  -9   8       12.14       16.10      1.49 o 
   1  -9   8      102.30       98.99      2.77 o 
   2  -9   8       86.71       84.64      3.39 o 
   3  -9   8       59.91       53.49      4.01 o 
   4  -9   8      190.16      191.84      5.11 o 
   5  -9   8       20.23       18.31      3.36 o 
   6  -9   8       57.44       65.49      5.81 o 
   7  -9   8        2.85        2.28      1.24 o 
 -10  -8   8        5.13        7.00      2.43 o 
  -9  -8   8       13.50       14.36      3.02 o 
  -8  -8   8      100.57      102.13      9.19 o 
  -7  -8   8        1.28       -0.08      2.79 o 
  -6  -8   8        2.55        3.38      1.17 o 
  -5  -8   8      109.29      107.13      3.44 o 
  -4  -8   8        5.15        2.23      1.21 o 
  -3  -8   8       83.94       87.18      2.65 o 
  -2  -8   8       77.25       70.03      2.15 o 
  -1  -8   8       46.62       58.36      2.98 o 
   0  -8   8       11.15       11.54      1.11 o 
   1  -8   8        0.06       -0.49      0.63 o 
   2  -8   8        8.22        7.88      1.10 o 
   3  -8   8        2.02        2.20      1.08 o 
   4  -8   8      230.52      234.34      5.53 o 
   5  -8   8       24.95       24.98      3.09 o 
   6  -8   8       76.38       70.86      3.21 o 
   7  -8   8        4.78        2.46      1.27 o 
   8  -8   8        1.27        1.73      1.81 o 
 -10  -7   8        9.81       14.12      3.36 o 
  -9  -7   8       13.95        9.67      4.23 o 
  -8  -7   8       26.70       29.60      4.85 o 
  -7  -7   8       11.30       11.20      2.53 o 
  -6  -7   8       50.98       58.11      2.74 o 
  -5  -7   8       55.21       57.32      2.49 o 
  -4  -7   8      102.23      100.38      3.04 o 
  -3  -7   8        0.04        0.23      0.64 o 
  -2  -7   8       23.45       25.89      1.56 o 
  -1  -7   8      199.49      200.25      3.49 o 
   0  -7   8       48.39       47.82      1.71 o 
   1  -7   8       14.76       13.56      1.15 o 
   2  -7   8        7.63        9.43      1.04 o 
   3  -7   8        0.03       -0.71      0.71 o 
   4  -7   8       79.91       74.25      2.73 o 
   5  -7   8        6.10       10.83      2.56 o 
   6  -7   8        0.13       -0.73      0.93 o 
   7  -7   8       28.35       27.57      2.28 o 
   8  -7   8        2.76        1.75      1.79 o 
   9  -7   8       44.05       43.87      4.41 o 
 -10  -6   8      178.04      169.00      6.83 o 
  -9  -6   8        4.29        8.92      2.66 o 
  -8  -6   8       18.87       16.71      3.18 o 
  -7  -6   8        0.03       -0.64      1.90 o 
  -6  -6   8       72.14       71.53      4.60 o 
  -5  -6   8      219.79      219.89      4.57 o 
  -4  -6   8        0.21        0.82      0.71 o 
  -3  -6   8       16.78       13.57      1.21 o 
  -2  -6   8      289.65      281.31      4.41 o 
  -1  -6   8      345.54      337.37      4.75 o 
   0  -6   8        1.15        1.40      0.61 o 
   1  -6   8        3.93        1.98      0.67 o 
   2  -6   8        5.89        7.00      0.92 o 
   3  -6   8       71.64       63.06      1.92 o 
   4  -6   8      122.29      132.38      3.10 o 
   5  -6   8       79.30       74.21      2.65 o 
   6  -6   8      106.24      100.31      5.56 o 
   7  -6   8       22.11       22.28      2.03 o 
   8  -6   8       29.99       35.67      3.36 o 
   9  -6   8       44.01       43.81      4.38 o 
  10  -6   8        2.01        5.15      2.09 o 
 -10  -5   8        6.58        6.36      1.43 o 
  -9  -5   8       26.88       29.87      2.50 o 
  -8  -5   8       30.46       28.14      2.40 o 
  -7  -5   8       94.37       91.94      3.33 o 
  -6  -5   8       82.54       89.31      3.24 o 
  -5  -5   8        1.79        1.84      1.59 o 
  -4  -5   8        0.43        1.46      0.70 o 
  -3  -5   8        5.65        9.03      1.05 o 
  -2  -5   8      252.62      246.29      3.45 o 
  -1  -5   8        3.97        3.14      0.85 o 
   0  -5   8      901.33      864.97      7.23 o 
   1  -5   8       42.42       39.78      1.24 o 
   2  -5   8       32.90       33.88      1.40 o 
   3  -5   8       37.09       36.07      1.52 o 
   4  -5   8      380.70      374.04      5.49 o 
   5  -5   8      222.23      212.79      3.97 o 
   6  -5   8       33.71       32.10      2.69 o 
   7  -5   8        0.07        0.71      0.87 o 
   8  -5   8       42.52       43.65      3.18 o 
   9  -5   8       76.64       84.64      5.20 o 
  10  -5   8       33.71       32.66      3.93 o 
 -11  -4   8        0.97        1.16      1.38 o 
 -10  -4   8        4.06        1.98      1.36 o 
  -9  -4   8       37.52       43.91      3.36 o 
  -8  -4   8       37.52       35.81      2.51 o 
  -7  -4   8       42.25       47.35      2.59 o 
  -6  -4   8       69.97       62.79      2.35 o 
  -5  -4   8       18.99       21.05      2.25 o 
  -4  -4   8      235.53      231.36      3.10 o 
  -3  -4   8        5.40        5.78      0.65 o 
  -2  -4   8        9.33        9.18      0.86 o 
  -1  -4   8     1355.56     1317.57     10.76 o 
   0  -4   8        1.73        3.04      0.60 o 
   1  -4   8      363.55      343.34      3.48 o 
   2  -4   8       62.63       59.86      1.33 o 
   3  -4   8      274.14      256.23      3.23 o 
   4  -4   8      218.98      225.29      3.43 o 
   5  -4   8       21.39       24.64      1.38 o 
   6  -4   8       81.99       81.40      2.94 o 
   7  -4   8       53.27       50.72      2.47 o 
   8  -4   8      100.30      116.15      5.75 o 
   9  -4   8      339.36      341.45     10.76 o 
  10  -4   8       84.50       96.27      5.59 o 
  11  -4   8        1.90        3.12      1.83 o 
 -11  -3   8        8.87        7.13      1.79 o 
 -10  -3   8       40.76       40.01      5.27 o 
  -9  -3   8       11.81       11.25      1.91 o 
  -8  -3   8       96.71       86.99      3.81 o 
  -7  -3   8       39.78       40.08      2.68 o 
  -6  -3   8        2.53        3.37      0.91 o 
  -5  -3   8      473.27      468.55      7.97 o 
  -4  -3   8        3.00        2.32      0.66 o 
  -3  -3   8        7.90        6.15      0.85 o 
  -2  -3   8      487.72      481.77      4.72 o 
  -1  -3   8      175.88      166.20      2.22 o 
   0  -3   8      415.18      392.25      3.53 o 
   1  -3   8      143.40      136.24      2.16 o 
   2  -3   8     2140.59     2059.53     14.70 o 
   3  -3   8       98.40       91.48      1.59 o 
   4  -3   8       81.32       63.09      1.54 o 
   5  -3   8      552.58      530.28      6.37 o 
   6  -3   8        0.66        1.03      0.65 o 
   7  -3   8       12.20        9.74      1.35 o 
   8  -3   8       10.53       13.65      2.43 o 
   9  -3   8       74.32       80.69      4.89 o 
  10  -3   8        0.05       -0.11      1.46 o 
  11  -3   8       29.34       31.77      3.97 o 
 -11  -2   8        8.47        7.37      1.76 o 
 -10  -2   8       25.88       23.03      5.13 o 
  -9  -2   8        6.22        4.57      1.94 o 
  -8  -2   8        7.47        9.78      4.73 o 
  -7  -2   8       80.58       80.98      3.50 o 
  -6  -2   8        4.49        4.82      1.01 o 
  -5  -2   8       38.80       38.82      1.78 o 
  -4  -2   8        0.06        0.72      0.50 o 
  -3  -2   8      520.48      506.56      5.40 o 
  -2  -2   8       82.44       90.39      1.66 o 
  -1  -2   8      143.69      145.69      2.14 o 
   0  -2   8       12.58       16.74      0.73 o 
   1  -2   8        0.58       -0.10      0.39 o 
   2  -2   8      102.52       89.32      1.58 o 
   3  -2   8      315.36      290.84      3.03 o 
   4  -2   8       99.19       85.57      1.57 o 
   5  -2   8      315.94      255.99      3.38 o 
   6  -2   8       30.98       29.44      1.64 o 
   7  -2   8       52.29       41.06      1.78 o 
   8  -2   8       48.16       45.69      3.52 o 
   9  -2   8       25.38       29.45      3.48 o 
  10  -2   8        2.80        2.79      1.80 o 
  11  -2   8       73.75       67.44      4.92 o 
  12  -2   8        0.59        2.47      1.84 o 
 -11  -1   8        3.23        3.25      1.46 o 
 -10  -1   8        6.11        2.42      1.26 o 
  -9  -1   8       17.40       18.01      2.19 o 
  -8  -1   8        0.01       -0.41      1.02 o 
  -7  -1   8        0.40        1.42      0.94 o 
  -6  -1   8       65.53       55.01      2.74 o 
  -5  -1   8      130.58      121.08      3.23 o 
  -4  -1   8      122.46      116.86      2.21 o 
  -3  -1   8       26.93       21.46      1.16 o 
  -2  -1   8      258.89      221.88      3.05 o 
  -1  -1   8      451.76      452.69      3.95 o 
   0  -1   8      231.21      227.93      2.59 o 
   1  -1   8       73.90       68.93      1.19 o 
   2  -1   8       17.30       15.11      0.74 o 
   3  -1   8      193.48      202.31      2.52 o 
   4  -1   8       68.35       72.42      1.48 o 
   5  -1   8        1.98        0.98      0.44 o 
   6  -1   8       95.16       89.18      2.04 o 
   7  -1   8        4.54        1.65      0.69 o 
   8  -1   8       31.34       36.53      2.43 o 
   9  -1   8        0.05       -0.87      1.22 o 
  10  -1   8       95.28       83.48      5.12 o 
  11  -1   8        5.95        6.86      2.21 o 
  12  -1   8        0.44        1.77      1.79 o 
 -11   0   8        0.09        0.31      1.04 o 
 -10   0   8       40.27       37.37      3.05 o 
  -9   0   8        3.22        2.13      1.49 o 
  -8   0   8        0.67        0.53      0.93 o 
  -7   0   8       30.65       29.83      2.41 o 
  -6   0   8      109.72      111.80      6.82 o 
  -5   0   8       68.72       61.16      2.27 o 
  -4   0   8       45.21       42.61      2.87 o 
  -3   0   8       61.60       52.79      2.11 o 
  -2   0   8       49.69       61.12      1.58 o 
  -1   0   8       41.24       52.83      1.70 o 
   0   0   8      372.09      430.38      3.88 o 
   1   0   8       19.83       30.81      0.88 o 
   2   0   8       69.36       62.29      1.02 o 
   3   0   8      184.85      186.50      2.12 o 
   4   0   8      131.32      128.88      2.07 o 
   5   0   8      117.02      118.24      1.99 o 
   6   0   8       67.25       63.00      1.40 o 
   7   0   8       51.11       61.35      1.80 o 
   8   0   8        3.15        6.42      1.02 o 
   9   0   8        1.96        3.70      1.00 o 
  10   0   8        5.12        3.55      1.29 o 
  11   0   8       19.10       18.35      3.10 o 
  12   0   8        3.95        2.76      1.89 o 
 -10   1   8        6.35        8.34      1.70 o 
  -9   1   8        9.69        9.53      1.68 o 
  -8   1   8       23.87       24.82      2.38 o 
  -7   1   8        0.97        0.79      0.78 o 
  -6   1   8       26.24       18.89      2.66 o 
  -5   1   8       11.82       11.47      1.37 o 
  -4   1   8       60.92       64.40      1.83 o 
  -3   1   8       11.05        9.16      0.82 o 
  -2   1   8      120.98      108.17      2.13 o 
  -1   1   8       25.83       37.06      1.21 o 
   0   1   8       15.69       15.71      0.91 o 
   1   1   8      233.54      228.97      2.48 o 
   2   1   8      545.90      538.10      3.80 o 
   3   1   8      100.98       95.47      1.37 o 
   4   1   8        0.05        0.16      0.41 o 
   5   1   8      124.01      117.37      1.83 o 
   6   1   8       25.97       21.52      0.94 o 
   7   1   8      147.31      148.22      2.87 o 
   8   1   8       17.39       19.97      1.69 o 
   9   1   8      298.44      312.00      7.04 o 
  10   1   8       10.02        7.49      1.63 o 
  11   1   8        0.40        0.18      1.12 o 
  12   1   8        6.50        6.48      2.34 o 
 -10   2   8        2.27        2.25      1.54 o 
  -9   2   8        0.45       -0.11      0.83 o 
  -8   2   8       72.65       71.47      3.28 o 
  -7   2   8        0.09        0.37      0.77 o 
  -6   2   8      195.86      202.49      6.27 o 
  -5   2   8      534.89      538.47      7.79 o 
  -4   2   8       10.32       13.69      1.02 o 
  -3   2   8        7.14        8.36      0.82 o 
  -2   2   8       97.41       76.67      1.77 o 
  -1   2   8       48.15       47.31      1.39 o 
   0   2   8        0.01        0.48      0.44 o 
   1   2   8      228.70      231.03      2.64 o 
   2   2   8       46.92       44.00      1.04 o 
   3   2   8        0.05        0.49      0.54 o 
   4   2   8      118.62      108.13      1.68 o 
   5   2   8       37.11       26.73      1.44 o 
   6   2   8        0.81        1.12      0.70 o 
   7   2   8      149.70      152.06      2.67 o 
   8   2   8       57.97       60.17      2.45 o 
   9   2   8       13.59       10.73      1.54 o 
  10   2   8       39.55       36.42      2.82 o 
  11   2   8       32.06       39.10      4.40 o 
  12   2   8       14.20       16.67      3.39 o 
  13   2   8        0.45        3.11      2.26 o 
 -10   3   8       34.03       33.99      2.81 o 
  -9   3   8       42.57       40.38      7.50 o 
  -8   3   8       10.29        7.61      1.42 o 
  -7   3   8       75.50       77.67      4.84 o 
  -6   3   8      203.61      229.54      5.50 o 
  -5   3   8        2.71        0.77      0.67 o 
  -4   3   8      115.25      111.17      2.48 o 
  -3   3   8      855.28      896.02      9.58 o 
  -2   3   8       93.32       99.47      2.76 o 
  -1   3   8       54.82       63.75      2.06 o 
   0   3   8       61.99       60.62      2.71 o 
   1   3   8      132.22      112.19      2.16 o 
   2   3   8      254.63      243.88      2.87 o 
   3   3   8      127.72      114.89      1.96 o 
   4   3   8      678.85      682.17      6.34 o 
   5   3   8      658.52      605.86      6.55 o 
   6   3   8      539.14      487.20     34.90 o 
   7   3   8       84.96       77.02      2.55 o 
   8   3   8       10.24       10.43      1.36 o 
   9   3   8       20.24       25.49      3.39 o 
  10   3   8        8.84        4.98      2.35 o 
  11   3   8        3.50        3.74      2.46 o 
  12   3   8        8.80        6.70      2.92 o 
  13   3   8      194.12      218.63      9.82 o 
 -10   4   8        4.76        3.32      1.19 o 
  -9   4   8        0.45        0.12      0.95 o 
  -8   4   8        3.51        4.13      1.11 o 
  -7   4   8        0.88        1.21      0.90 o 
  -6   4   8       75.95       73.77      2.92 o 
  -5   4   8       20.86       22.34      1.84 o 
  -4   4   8      178.37      171.87      3.28 o 
  -3   4   8       78.56       75.66      1.91 o 
  -2   4   8      249.70      249.49      4.07 o 
  -1   4   8       92.40       97.54      2.18 o 
   0   4   8       39.16       36.51      1.38 o 
   1   4   8     1178.87     1151.26     10.64 o 
   2   4   8       65.38       61.56      1.68 o 
   3   4   8        8.38       11.45      0.77 o 
   4   4   8      139.73      148.88      2.12 o 
   5   4   8       77.24       65.12      1.53 o 
   6   4   8      102.43      112.95      2.99 o 
   7   4   8        4.72        4.87      1.29 o 
   8   4   8       32.38       32.25      1.88 o 
   9   4   8       78.14       81.34      2.53 o 
  10   4   8       39.68       39.06      4.16 o 
  11   4   8       22.09       15.18      3.21 o 
  12   4   8      144.09      156.18      7.83 o 
  13   4   8       15.17       11.19      3.33 o 
  -9   5   8        4.91        5.87      1.28 o 
  -8   5   8       53.22       42.26      2.64 o 
  -7   5   8       22.18       18.43      1.99 o 
  -6   5   8       11.94       14.50      1.53 o 
  -5   5   8       50.29       49.89      2.30 o 
  -4   5   8        2.34        3.34      0.85 o 
  -3   5   8       71.23       71.35      1.80 o 
  -2   5   8      506.97      477.00      5.34 o 
  -1   5   8       29.18       18.73      1.03 o 
   0   5   8        1.09        1.63      0.49 o 
   1   5   8        8.91        7.44      2.10 o 
   2   5   8     1377.27     1344.31     14.78 o 
   3   5   8      137.98      133.24      2.48 o 
   4   5   8      441.14      418.29      4.11 o 
   5   5   8      405.67      384.70      4.26 o 
   6   5   8       51.12       46.05      2.54 o 
   7   5   8      257.22      251.52      6.53 o 
   8   5   8      131.90      136.04      3.53 o 
   9   5   8      142.85      141.76      3.59 o 
  10   5   8       10.61       11.94      1.90 o 
  11   5   8        7.15        3.89      2.42 o 
  12   5   8        9.74        9.50      3.00 o 
  13   5   8        1.27       -2.29      2.29 o 
  -9   6   8        0.00        0.78      0.90 o 
  -8   6   8        7.63        5.05      2.48 o 
  -7   6   8       29.99       27.08      2.37 o 
  -6   6   8        0.05       -0.10      0.64 o 
  -5   6   8       52.30       52.22      2.36 o 
  -4   6   8        0.89        0.59      0.47 o 
  -3   6   8       41.87       40.70      1.34 o 
  -2   6   8       38.56       32.12      1.22 o 
  -1   6   8       14.12       14.98      1.06 o 
   0   6   8        5.79        6.04      0.69 o 
   1   6   8      302.13      274.66      4.03 o 
   2   6   8       63.56       72.03      1.81 o 
   3   6   8      380.56      376.11      5.88 o 
   4   6   8        1.82        1.83      0.64 o 
   5   6   8       11.92       15.61      0.92 o 
   6   6   8        6.38        7.65      0.97 o 
   7   6   8       13.43       10.42      1.09 o 
   8   6   8       15.49       17.11      1.54 o 
   9   6   8        4.95        5.52      1.16 o 
  10   6   8       14.04       14.54      1.53 o 
  11   6   8        0.79        4.14      3.07 o 
  12   6   8       18.22       20.02      3.47 o 
  13   6   8        5.49        1.41      2.06 o 
  -8   7   8        1.72        6.64      3.05 o 
  -7   7   8       36.74       41.11      3.94 o 
  -6   7   8       19.61       21.93      2.43 o 
  -5   7   8        9.58       10.46      1.59 o 
  -4   7   8       84.99       90.86      3.84 o 
  -3   7   8       21.56       21.35      1.41 o 
  -2   7   8       39.41       44.68      1.99 o 
  -1   7   8       82.97       80.73      1.92 o 
   0   7   8       59.99       60.43      1.66 o 
   1   7   8      145.67      143.18      2.63 o 
   2   7   8        1.56        0.72      0.74 o 
   3   7   8       16.70       21.02      1.72 o 
   4   7   8        1.11        1.07      0.58 o 
   5   7   8        3.80        3.36      0.63 o 
   6   7   8       92.50       85.85      2.01 o 
   7   7   8        2.61        2.49      1.16 o 
   8   7   8      119.42      132.28      3.64 o 
   9   7   8        7.15        4.96      1.24 o 
  10   7   8       58.31       56.36      2.77 o 
  11   7   8       13.66       30.38      3.02 o 
  12   7   8        0.03       -2.18      2.18 o 
  -8   8   8        0.76        1.05      1.18 o 
  -7   8   8        8.57        7.04      1.14 o 
  -6   8   8       96.43      112.07      8.70 o 
  -5   8   8        3.23        3.28      0.90 o 
  -4   8   8       86.49       84.15      2.31 o 
  -3   8   8      290.66      319.55      4.88 o 
  -2   8   8        0.57        1.24      0.55 o 
  -1   8   8       46.59       45.32      1.48 o 
   0   8   8        9.24        5.72      0.79 o 
   1   8   8       94.04       93.67      2.67 o 
   2   8   8       96.44       95.35      2.52 o 
   3   8   8      138.29      129.61      2.65 o 
   4   8   8       76.85       67.49      2.22 o 
   5   8   8        7.20        5.21      0.82 o 
   6   8   8      207.27      195.22      3.10 o 
   7   8   8       31.78       31.57      2.74 o 
   8   8   8       21.56       20.86      1.76 o 
   9   8   8       15.47       13.15      2.55 o 
  10   8   8        0.02        3.18      1.92 o 
  11   8   8       19.19       33.51      4.07 o 
  12   8   8        6.66        4.06      2.79 o 
  -7   9   8       38.54       36.16      1.98 o 
  -6   9   8       26.96       26.21      2.28 o 
  -5   9   8        1.48        1.53      0.81 o 
  -4   9   8       62.16       66.83      2.12 o 
  -3   9   8        0.12        0.26      0.91 o 
  -2   9   8       42.53       42.83      1.91 o 
  -1   9   8       55.63       56.41      1.98 o 
   0   9   8        3.85        3.52      0.98 o 
   1   9   8      430.88      433.48      6.16 o 
   2   9   8       17.90       16.30      1.61 o 
   3   9   8        0.67        0.58      0.59 o 
   4   9   8       62.99       67.34      2.20 o 
   5   9   8       13.76       13.44      1.15 o 
   6   9   8        1.41        2.69      1.04 o 
   7   9   8        0.79        0.15      1.71 o 
   8   9   8       41.87       46.25      8.22 o 
   9   9   8       29.06       36.26      2.21 o 
  10   9   8        5.06       11.71      3.02 o 
  11   9   8        5.10        6.23      1.75 o 
  12   9   8       49.46       48.94      5.07 o 
  -6  10   8       11.75       12.23      1.42 o 
  -5  10   8       14.62       18.67      1.64 o 
  -4  10   8        0.75        0.31      0.68 o 
  -3  10   8        0.17        0.42      0.69 o 
  -2  10   8       40.41       37.11      1.82 o 
  -1  10   8       83.83       83.32      2.50 o 
   0  10   8       55.16       54.20      2.10 o 
   1  10   8     1018.90      965.16     12.37 o 
   2  10   8        0.05        0.31      0.69 o 
   3  10   8       53.76       54.49      2.96 o 
   4  10   8       13.73       11.07      1.76 o 
   5  10   8       16.90       13.16      1.49 o 
   6  10   8        0.38        1.33      0.84 o 
   7  10   8      153.45      158.32      4.18 o 
   8  10   8      623.38      626.67     12.65 o 
   9  10   8        2.77        7.69      2.45 o 
  10  10   8        1.41        2.17      2.16 o 
  11  10   8        6.40        8.47      2.48 o 
  -5  11   8       18.38       19.16      2.01 o 
  -4  11   8        4.47        4.19      0.90 o 
  -3  11   8        1.86        3.05      0.92 o 
  -2  11   8       17.45       16.02      1.48 o 
  -1  11   8       13.07       13.22      1.49 o 
   0  11   8        3.92        3.80      0.96 o 
   1  11   8        1.99        0.63      0.78 o 
   2  11   8        2.41        4.04      0.97 o 
   3  11   8       45.68       46.49      2.41 o 
   4  11   8       15.53       16.65      1.69 o 
   5  11   8       11.90       12.26      1.53 o 
   6  11   8       84.25       80.99      3.55 o 
   7  11   8        2.15        3.57      1.33 o 
   8  11   8        2.50       -2.12      2.12 o 
   9  11   8        6.84        6.74      2.56 o 
  10  11   8       74.56       81.15      5.40 o 
  11  11   8        3.50        7.72      2.45 o 
  -4  12   8       19.28       18.70      1.50 o 
  -3  12   8        9.56        8.91      1.18 o 
  -2  12   8        1.75        3.58      1.02 o 
  -1  12   8       18.01       17.78      1.54 o 
   0  12   8       37.06       33.32      2.03 o 
   1  12   8       59.98       61.72      2.43 o 
   2  12   8      101.16      108.36      3.15 o 
   3  12   8        0.09       -0.61      0.88 o 
   4  12   8        1.63        1.82      1.05 o 
   5  12   8        2.86        1.75      1.06 o 
   6  12   8        0.02        1.28      1.05 o 
   7  12   8       48.77       53.96      2.99 o 
   8  12   8       84.18       99.13      6.33 o 
   9  12   8       27.03       25.17      3.77 o 
  10  12   8        8.59        8.25      2.65 o 
  -3  13   8       70.80       72.76      2.61 o 
  -2  13   8       58.73       64.91      2.76 o 
  -1  13   8       22.15       20.16      1.69 o 
   0  13   8      114.59      117.70      3.31 o 
   1  13   8        0.57        0.62      0.90 o 
   2  13   8       39.69       37.08      2.49 o 
   3  13   8       25.73       26.64      2.19 o 
   4  13   8      113.27      122.26      3.84 o 
   5  13   8        0.31        0.63      0.96 o 
   6  13   8       41.94       49.16      2.96 o 
   7  13   8       40.12       41.06      2.36 o 
   8  13   8      101.64      111.20      6.89 o 
   9  13   8        1.65        6.27      2.79 o 
  -1  14   8        7.32        7.18      1.41 o 
   0  14   8        6.23        4.91      1.13 o 
   1  14   8      294.26      297.03      6.27 o 
   2  14   8       34.45       37.30      2.59 o 
   3  14   8        4.05        4.47      1.25 o 
   4  14   8       23.88       22.76      2.19 o 
   5  14   8      171.31      184.17      6.45 o 
   6  14   8        0.03       -0.03      1.08 o 
   7  14   8        3.40        6.64      3.13 o 
   8  14   8       87.65       92.17      6.51 o 
   1  15   8       95.49       91.43      4.38 o 
   2  15   8       11.90       12.13      1.71 o 
   3  15   8        5.69        7.59      1.53 o 
   4  15   8        3.32        1.83      1.21 o 
   5  15   8       18.50       20.42      2.21 o 
   6  15   8       47.95       48.66      3.16 o 
  -2 -13   9        0.02        1.98      2.13 o 
  -1 -13   9        2.83        1.55      2.17 o 
  -5 -12   9        9.94       13.87      2.56 o 
  -4 -12   9       81.30       97.14      4.28 o 
  -3 -12   9       14.89       10.64      2.23 o 
  -2 -12   9        0.07        0.80      1.37 o 
  -1 -12   9       41.26       44.63      3.61 o 
   0 -12   9        2.72        2.47      1.72 o 
   1 -12   9       17.15       18.43      3.22 o 
   2 -12   9       27.92       26.78      2.95 o 
   3 -12   9        4.16        5.89      2.52 o 
  -6 -11   9       68.99       67.19      4.37 o 
  -5 -11   9       18.56       17.99      2.93 o 
  -4 -11   9       73.74       75.84      3.72 o 
  -3 -11   9      215.30      227.28      6.70 o 
  -2 -11   9      104.41      104.31      4.59 o 
  -1 -11   9       94.96       94.93      3.83 o 
   0 -11   9        1.66        2.56      2.46 o 
   1 -11   9      176.66      187.36      4.76 o 
   2 -11   9      471.50      505.82     10.95 o 
   3 -11   9       22.62       25.99      2.83 o 
   4 -11   9       10.52       11.20      2.09 o 
  -8 -10   9        2.37        1.62      2.80 o 
  -7 -10   9       21.09       22.38      2.97 o 
  -6 -10   9        1.39        0.40      1.88 o 
  -5 -10   9       13.50       14.01      3.72 o 
  -4 -10   9       33.15       33.24      2.90 o 
  -3 -10   9       93.88       95.66      5.01 o 
  -2 -10   9        9.11       10.08      1.84 o 
  -1 -10   9       26.39       28.27      3.05 o 
   0 -10   9        0.22        1.45      1.22 o 
   1 -10   9        9.13       10.82      1.52 o 
   2 -10   9       11.35        9.28      1.72 o 
   3 -10   9      225.98      233.92      5.98 o 
   4 -10   9      114.36      115.82      4.79 o 
   5 -10   9        3.33        3.34      1.72 o 
   6 -10   9       34.99       37.60      3.26 o 
  -8  -9   9       22.14       26.57      4.87 o 
  -7  -9   9       15.85       13.50      2.76 o 
  -6  -9   9       24.05       22.20      1.94 o 
  -5  -9   9       86.68       77.57      3.62 o 
  -4  -9   9       58.47       60.78      2.88 o 
  -3  -9   9        0.18        1.61      2.37 o 
  -2  -9   9       88.89       95.52      4.01 o 
  -1  -9   9        0.67        1.52      1.10 o 
   0  -9   9      310.49      332.42      7.00 o 
   1  -9   9       84.57       82.28      2.83 o 
   2  -9   9      133.62      132.54      3.56 o 
   3  -9   9      148.62      144.45      4.90 o 
   4  -9   9       24.06       26.57      2.46 o 
   5  -9   9        6.43        7.02      1.72 o 
   6  -9   9        0.48        0.84      1.28 o 
   7  -9   9       11.90       10.43      2.64 o 
  -9  -8   9        2.91        4.30      3.04 o 
  -8  -8   9       12.56       11.29      2.65 o 
  -7  -8   9        1.21        1.40      2.04 o 
  -6  -8   9       57.60       59.24     11.48 o 
  -5  -8   9        0.11        1.54      1.10 o 
  -4  -8   9      144.63      147.62      4.10 o 
  -3  -8   9      342.78      348.90      6.37 o 
  -2  -8   9       66.15       71.44      2.66 o 
  -1  -8   9      126.88      127.94      3.92 o 
   0  -8   9       12.91       14.60      1.62 o 
   1  -8   9       62.56       63.14      2.30 o 
   2  -8   9       78.07       76.15      2.47 o 
   3  -8   9       24.40       20.68      2.71 o 
   4  -8   9       34.05       27.00      2.32 o 
   5  -8   9       29.90       37.63      2.74 o 
   6  -8   9       10.89       10.75      3.16 o 
   7  -8   9       11.85        9.09      4.27 o 
   8  -8   9       31.64       30.27      4.03 o 
  -9  -7   9        6.71        8.51      2.76 o 
  -8  -7   9        4.99        6.69      2.48 o 
  -7  -7   9        0.02        0.33      1.94 o 
  -6  -7   9        0.10        1.06      1.89 o 
  -5  -7   9        1.01        0.38      1.00 o 
  -4  -7   9       28.41       30.49      2.01 o 
  -3  -7   9       26.42       24.26      1.87 o 
  -2  -7   9       34.09       36.19      2.99 o 
  -1  -7   9       70.88       61.59      2.41 o 
   0  -7   9      111.77      105.08      4.17 o 
   1  -7   9       21.32       19.93      1.38 o 
   2  -7   9      248.58      249.14      4.01 o 
   3  -7   9       14.58       14.06      1.36 o 
   4  -7   9       20.43       20.49      1.84 o 
   5  -7   9       94.42       98.03      6.68 o 
   6  -7   9        0.62        0.78      1.10 o 
   7  -7   9       10.36        8.36      1.61 o 
   8  -7   9        3.83        5.48      2.20 o 
   9  -7   9       56.28       67.66      5.00 o 
 -10  -6   9       49.25       58.10      4.93 o 
  -9  -6   9        0.88        5.38      2.34 o 
  -8  -6   9       81.20       75.22      4.93 o 
  -7  -6   9        4.87        5.33      2.28 o 
  -6  -6   9       17.00       14.30      2.71 o 
  -5  -6   9        3.51        3.83      2.60 o 
  -4  -6   9       99.24       94.81      2.56 o 
  -3  -6   9       83.20       85.98      2.51 o 
  -2  -6   9       13.97       16.59      1.61 o 
  -1  -6   9      190.62      177.77      4.48 o 
   0  -6   9       29.47       28.43      1.68 o 
   1  -6   9        1.72        3.10      0.75 o 
   2  -6   9      307.27      302.49      4.34 o 
   3  -6   9       25.74       25.22      1.52 o 
   4  -6   9        3.79        3.95      0.93 o 
   5  -6   9       32.03       29.21      2.11 o 
   6  -6   9       31.91       38.28      2.91 o 
   7  -6   9        8.72       11.05      1.66 o 
   8  -6   9        0.85        4.05      1.99 o 
   9  -6   9       91.85       96.61      5.76 o 
 -10  -5   9        3.49        7.82      2.30 o 
  -9  -5   9      300.73      305.60      9.18 o 
  -8  -5   9       71.65       76.39      4.72 o 
  -7  -5   9        5.70        6.47      2.35 o 
  -6  -5   9       37.10       40.45      3.64 o 
  -5  -5   9        9.41       12.35      2.29 o 
  -4  -5   9      159.65      160.49      3.25 o 
  -3  -5   9      407.57      395.87      5.73 o 
  -2  -5   9      294.40      289.97      4.67 o 
  -1  -5   9        1.19        1.59      0.90 o 
   0  -5   9      462.94      457.94      7.13 o 
   1  -5   9        0.55        0.58      0.62 o 
   2  -5   9       28.18       31.97      1.55 o 
   3  -5   9      209.33      210.55      3.46 o 
   4  -5   9        8.66        7.11      0.97 o 
   5  -5   9        6.02        7.89      1.09 o 
   6  -5   9       83.41       87.96      2.99 o 
   7  -5   9       44.37       48.23      2.91 o 
   8  -5   9        4.00        6.37      5.49 o 
   9  -5   9      260.11      269.92      9.79 o 
  10  -5   9        6.91       10.10      2.67 o 
 -10  -4   9       27.08       23.59      2.67 o 
  -9  -4   9       34.87       37.21      3.26 o 
  -8  -4   9        1.68        1.63      1.12 o 
  -7  -4   9       59.16       58.02      2.89 o 
  -6  -4   9       12.44       12.03      1.57 o 
  -5  -4   9        3.51        4.45      1.00 o 
  -4  -4   9      103.18      105.31      2.48 o 
  -3  -4   9       61.58       56.67      1.89 o 
  -2  -4   9      164.05      153.57      3.13 o 
  -1  -4   9       21.56       23.05      2.95 o 
   0  -4   9      685.69      679.70      8.46 o 
   1  -4   9     1232.44     1191.59     10.91 o 
   2  -4   9       16.95       20.07      1.08 o 
   3  -4   9       82.62       86.98      1.98 o 
   4  -4   9      139.93      130.07      2.64 o 
   5  -4   9        0.03        0.23      0.68 o 
   6  -4   9       26.60       26.50      1.60 o 
   7  -4   9        4.78        6.29      1.49 o 
   8  -4   9       45.79       48.87      4.02 o 
   9  -4   9       12.05       14.98      2.85 o 
  10  -4   9       19.95       21.29      3.30 o 
 -10  -3   9        9.47        8.35      1.88 o 
  -9  -3   9       45.89       48.90      6.30 o 
  -8  -3   9        0.03        0.81      1.01 o 
  -7  -3   9       15.92       14.63      1.96 o 
  -6  -3   9       59.34       59.99      4.21 o 
  -5  -3   9      108.32      108.34      2.97 o 
  -4  -3   9       26.08       27.57      1.52 o 
  -3  -3   9        9.28        9.36      0.90 o 
  -2  -3   9       66.76       67.87      1.57 o 
  -1  -3   9       61.51       59.47      1.64 o 
   0  -3   9      470.00      437.84      6.08 o 
   1  -3   9      327.96      318.54      4.88 o 
   2  -3   9      429.83      418.75      4.21 o 
   3  -3   9      375.76      352.21      3.59 o 
   4  -3   9      158.46      164.03      2.73 o 
   5  -3   9       71.35       81.78      2.10 o 
   6  -3   9       82.92       84.74      2.33 o 
   7  -3   9      246.26      256.85      4.70 o 
   8  -3   9       19.23       18.65      2.90 o 
   9  -3   9      155.63      168.40      7.40 o 
  10  -3   9      282.63      294.97     10.39 o 
  11  -3   9        2.21        0.45      1.71 o 
 -10  -2   9        0.00       -0.78      1.50 o 
  -9  -2   9       11.21       12.40      2.07 o 
  -8  -2   9        0.26       -0.67      1.55 o 
  -7  -2   9       39.08       37.36      2.89 o 
  -6  -2   9       11.51       12.62      1.98 o 
  -5  -2   9      156.65      144.34      3.36 o 
  -4  -2   9      399.23      402.05      5.23 o 
  -3  -2   9       35.92       34.67      1.40 o 
  -2  -2   9       23.90       21.57      0.84 o 
  -1  -2   9        4.47        4.88      0.60 o 
   0  -2   9        6.51        3.90      0.68 o 
   1  -2   9      309.83      310.00      4.71 o 
   2  -2   9       48.05       46.90      1.65 o 
   3  -2   9      340.50      316.37      3.31 o 
   4  -2   9       91.58       98.12      1.70 o 
   5  -2   9     1075.49      971.10      9.38 o 
   6  -2   9       21.95       19.83      1.37 o 
   7  -2   9        7.21        6.88      1.54 o 
   8  -2   9      103.70      116.32      4.13 o 
   9  -2   9       10.55       14.41      2.69 o 
  10  -2   9       27.19       28.17      3.70 o 
  11  -2   9        4.49        6.73      2.28 o 
 -10  -1   9       25.14       22.33      3.09 o 
  -9  -1   9       30.21       29.48      2.80 o 
  -8  -1   9        0.47        1.18      1.14 o 
  -7  -1   9       25.16       23.27      2.28 o 
  -6  -1   9        6.48        5.99      1.31 o 
  -5  -1   9        7.79        8.00      1.16 o 
  -4  -1   9      149.43      130.75      2.49 o 
  -3  -1   9        0.40       -0.36      0.50 o 
  -2  -1   9        0.41        0.27      0.45 o 
  -1  -1   9        2.60        0.48      0.45 o 
   0  -1   9      164.81      148.24      2.19 o 
   1  -1   9      422.71      431.19      4.28 o 
   2  -1   9       13.62       13.40      1.01 o 
   3  -1   9      430.34      398.55      4.30 o 
   4  -1   9      123.35      107.06      1.87 o 
   5  -1   9       48.89       42.66      1.23 o 
   6  -1   9       27.36       30.08      1.72 o 
   7  -1   9        2.64        2.34      0.82 o 
   8  -1   9       14.02       17.07      1.95 o 
   9  -1   9       34.41       37.93      3.68 o 
  10  -1   9        1.15        0.50      1.58 o 
  11  -1   9        0.66        1.77      1.83 o 
  12  -1   9        0.06        2.89      1.92 o 
 -10   0   9       11.55       13.00      2.02 o 
  -9   0   9       29.65       26.50      3.76 o 
  -8   0   9        5.15        3.35      1.24 o 
  -7   0   9       42.81       42.17      2.71 o 
  -6   0   9      124.80      120.62      5.29 o 
  -5   0   9        0.23       -0.65      0.65 o 
  -4   0   9        0.83        0.34      0.56 o 
  -3   0   9      350.55      305.36      4.23 o 
  -2   0   9      274.22      265.74      3.51 o 
  -1   0   9        0.04        1.91      0.55 o 
   0   0   9      198.25      183.79      2.40 o 
   1   0   9      263.81      222.55      2.72 o 
   2   0   9       31.75       30.42      0.97 o 
   3   0   9       27.71       28.68      1.28 o 
   4   0   9       13.53       15.69      1.09 o 
   5   0   9        3.29        2.27      0.57 o 
   6   0   9      135.64      125.59      2.19 o 
   7   0   9        6.62        7.40      0.93 o 
   8   0   9       61.08       63.08      2.28 o 
   9   0   9       36.02       41.22      5.05 o 
  10   0   9        2.74        3.75      3.46 o 
  11   0   9        0.02        1.24      2.70 o 
  12   0   9       22.65       18.99      3.45 o 
 -10   1   9        0.77        2.34      1.31 o 
  -9   1   9        9.87        6.49      1.57 o 
  -8   1   9       15.01       18.20      2.08 o 
  -7   1   9       57.73       61.39      3.10 o 
  -6   1   9       49.22       53.69      2.78 o 
  -5   1   9        1.00       -0.13      0.84 o 
  -4   1   9      201.06      202.86      3.62 o 
  -3   1   9       11.54        6.45      1.00 o 
  -2   1   9       23.27       41.15      1.59 o 
  -1   1   9        7.79        8.89      1.13 o 
   0   1   9      521.12      487.95      5.56 o 
   1   1   9      276.30      315.80      3.60 o 
   2   1   9        0.12        0.30      0.43 o 
   3   1   9        2.99        1.47      0.53 o 
   4   1   9        5.65       10.01      1.15 o 
   5   1   9        8.72       10.52      1.20 o 
   6   1   9       53.74       48.64      1.99 o 
   7   1   9        8.20        6.97      1.77 o 
   8   1   9       73.87       82.60      4.79 o 
   9   1   9       29.69       31.39      4.40 o 
  10   1   9        0.66        3.83      2.29 o 
  11   1   9       24.26       15.14      3.21 o 
  12   1   9        7.64        8.95      2.52 o 
 -10   2   9       11.23        9.74      1.84 o 
  -9   2   9        0.05        0.21      1.01 o 
  -8   2   9       10.07       10.30      2.21 o 
  -7   2   9       11.11        9.76      3.36 o 
  -6   2   9       11.02       10.40      1.52 o 
  -5   2   9       91.89       95.60      7.58 o 
  -4   2   9        4.33        3.46      0.67 o 
  -3   2   9       49.77       53.82      1.76 o 
  -2   2   9        2.62        1.51      0.60 o 
  -1   2   9      416.45      392.98      5.29 o 
   0   2   9       71.53       77.70      1.91 o 
   1   2   9       33.47       31.02      1.31 o 
   2   2   9       39.12       42.76      1.26 o 
   3   2   9      343.70      318.00      3.70 o 
   4   2   9        3.20        4.87      0.73 o 
   5   2   9      249.61      256.48      4.65 o 
   6   2   9       26.78       25.32      1.67 o 
   7   2   9       15.09       16.09      1.34 o 
   8   2   9      223.74      210.44      7.87 o 
   9   2   9        2.61        3.31      1.94 o 
  10   2   9       61.80       68.59      4.87 o 
  11   2   9       19.73       13.99      3.32 o 
  12   2   9       35.02       42.38      4.90 o 
  -9   3   9        8.69        3.92      1.35 o 
  -8   3   9       85.65       89.68      3.77 o 
  -7   3   9        9.18        9.01      1.50 o 
  -5   3   9      580.25      573.90     10.22 o 
  -4   3   9       77.38       77.24      2.10 o 
  -3   3   9        8.77        8.60      0.89 o 
  -2   3   9      114.11      110.93      3.40 o 
  -1   3   9      171.37      171.54      3.12 o 
   0   3   9       84.94       80.02      2.08 o 
   1   3   9      203.37      173.80      3.64 o 
   2   3   9       20.56       24.08      1.82 o 
   3   3   9      190.70      175.06      2.52 o 
   4   3   9      986.99      953.84      8.46 o 
   5   3   9      860.86      808.85     10.54 o 
   6   3   9      137.43      148.07      4.24 o 
   7   3   9       62.43       60.10      2.22 o 
   8   3   9       10.03       10.37      1.43 o 
   9   3   9      165.56      172.67      7.38 o 
  10   3   9       36.30       33.17      4.08 o 
  11   3   9      120.98      129.06      6.98 o 
  12   3   9        8.78       12.34      3.12 o 
  -9   4   9        7.37        3.21      1.41 o 
  -8   4   9       84.35       86.07      3.61 o 
  -7   4   9       50.99       55.07      2.91 o 
  -6   4   9        7.19        4.44      1.23 o 
  -4   4   9       60.81       63.37      2.27 o 
  -3   4   9       36.62       38.10      1.52 o 
  -2   4   9        4.37        5.14      0.74 o 
  -1   4   9       68.52       67.46      1.93 o 
   0   4   9       56.96       62.80      2.04 o 
   1   4   9       35.67       29.62      1.29 o 
   2   4   9        1.06        2.90      0.68 o 
   3   4   9      324.34      320.88      4.26 o 
   4   4   9       67.19       69.79      1.62 o 
   5   4   9       13.03       16.18      1.22 o 
   6   4   9      132.38      129.00      2.81 o 
   7   4   9       63.19       55.69      2.23 o 
   8   4   9       54.87       56.84      2.67 o 
   9   4   9       90.86       97.44      3.25 o 
  10   4   9       57.04       54.85      4.52 o 
  11   4   9        3.87        1.48      2.22 o 
  12   4   9      131.14      122.55      7.17 o 
  -9   5   9       24.63       21.69      4.48 o 
  -8   5   9       33.19       35.74      5.11 o 
  -7   5   9        1.45        4.99      2.75 o 
  -6   5   9       26.87       27.21      1.98 o 
  -5   5   9        1.02        0.70      0.83 o 
  -4   5   9        6.13        3.45      1.79 o 
  -3   5   9        9.78       12.81      1.03 o 
  -2   5   9       25.42       22.21      1.27 o 
  -1   5   9      500.86      482.69      6.22 o 
   0   5   9     1147.60     1115.73     11.82 o 
   1   5   9       92.77       87.51      2.22 o 
   2   5   9       74.25       82.62      2.02 o 
   3   5   9      559.79      522.81      6.01 o 
   4   5   9       92.56       88.16      2.14 o 
   5   5   9        0.59        0.09      0.53 o 
   6   5   9       33.74       36.43      1.97 o 
   7   5   9       80.98       89.05      2.88 o 
   8   5   9        1.00       -0.59      0.59 o 
   9   5   9       64.70       66.40      2.59 o 
  10   5   9       38.19       43.74      4.02 o 
  11   5   9        7.24        7.02      2.57 o 
  12   5   9       11.79       10.32      3.12 o 
  -8   6   9        0.27        0.21      0.90 o 
  -7   6   9       11.39       11.74      1.57 o 
  -6   6   9        3.95        2.34      0.94 o 
  -5   6   9        4.44        2.58      1.27 o 
  -4   6   9        2.75        1.91      0.79 o 
  -3   6   9        0.19        0.30      0.65 o 
  -2   6   9        0.75        0.46      0.52 o 
  -1   6   9       61.24       61.33      1.72 o 
   0   6   9       82.32       79.59      2.28 o 
   1   6   9      466.96      446.52      5.41 o 
   2   6   9       41.93       36.25      1.59 o 
   3   6   9      109.48      104.44      2.35 o 
   4   6   9      405.61      397.79      5.08 o 
   5   6   9      738.33      712.11      8.51 o 
   6   6   9       99.75      109.04      3.56 o 
   7   6   9       36.96       40.98      2.04 o 
   8   6   9      401.67      417.08      8.87 o 
   9   6   9       48.12       56.91      3.48 o 
  10   6   9       43.71       41.61      3.82 o 
  11   6   9        0.15        1.52      2.15 o 
  12   6   9        4.06        3.13      2.21 o 
  -8   7   9        4.31        6.10      3.62 o 
  -7   7   9       15.35       16.05      2.99 o 
  -6   7   9        3.89        1.73      1.05 o 
  -5   7   9       26.88       23.81      2.39 o 
  -4   7   9        3.83        1.94      0.74 o 
  -3   7   9        1.17        0.76      0.66 o 
  -2   7   9       38.81       38.86      2.74 o 
  -1   7   9       19.39       17.55      1.13 o 
   0   7   9        8.39        9.71      0.90 o 
   1   7   9      104.70      105.56      2.33 o 
   2   7   9       29.45       27.85      1.43 o 
   3   7   9       19.18       20.72      1.55 o 
   4   7   9        9.89       10.79      1.02 o 
   5   7   9        2.90        3.55      1.02 o 
   6   7   9       44.18       48.69      3.13 o 
   7   7   9       42.45       43.03      2.10 o 
   8   7   9       10.95       13.28      1.48 o 
   9   7   9        8.06       12.18      1.52 o 
  10   7   9        1.24        0.80      1.55 o 
  11   7   9        2.51        0.76      2.34 o 
  12   7   9       38.20       35.25      4.40 o 
  -7   8   9        2.05        2.23      0.89 o 
  -6   8   9       38.42       38.00      2.26 o 
  -5   8   9      126.48      121.36      3.83 o 
  -4   8   9       96.94      110.53      2.81 o 
  -3   8   9        3.70        2.87      0.79 o 
  -2   8   9       14.79       15.36      1.29 o 
  -1   8   9      265.25      271.50      4.57 o 
   0   8   9        2.09        1.25      0.81 o 
   1   8   9        8.01        7.32      0.90 o 
   2   8   9       81.43       82.37      2.13 o 
   3   8   9       13.89       15.49      1.19 o 
   4   8   9      479.31      452.20      5.27 o 
   5   8   9        9.81        4.99      1.16 o 
   6   8   9       37.49       42.19      2.22 o 
   7   8   9       61.48       59.40      3.18 o 
   8   8   9        1.53       -1.62      1.62 o 
   9   8   9       10.47        4.52      5.25 o 
  10   8   9        3.60        4.85      2.80 o 
  11   8   9       33.43       33.33      2.55 o 
  12   8   9        8.02        5.09      2.75 o 
  -6   9   9        2.74        0.44      0.96 o 
  -5   9   9       12.42       11.83      1.55 o 
  -4   9   9        2.33        2.70      0.86 o 
  -3   9   9        2.14        4.23      0.92 o 
  -2   9   9       13.39       12.48      1.24 o 
  -1   9   9       32.75       26.58      3.23 o 
   0   9   9       26.99       32.55      1.76 o 
   1   9   9       46.97       48.53      2.01 o 
   2   9   9       46.81       48.74      2.01 o 
   3   9   9       11.89       12.36      1.47 o 
   4   9   9       12.90       11.68      1.25 o 
   5   9   9        4.42        4.45      1.00 o 
   6   9   9      262.46      254.19      5.20 o 
   7   9   9       63.26       54.88      3.43 o 
   8   9   9        9.48       10.35      2.82 o 
   9   9   9        9.41       11.97      2.89 o 
  10   9   9       19.46       19.30      3.23 o 
  11   9   9       27.93       28.27      3.45 o 
  -5  10   9        2.85        4.40      1.04 o 
  -4  10   9        0.35       -0.56      0.66 o 
  -3  10   9        2.56        1.53      0.81 o 
  -2  10   9       26.56       28.07      1.79 o 
  -1  10   9      705.71      718.05      9.14 o 
   0  10   9       92.72       87.58      2.99 o 
   1  10   9        7.59        7.71      1.16 o 
   2  10   9       69.68       72.14      2.49 o 
   3  10   9        5.57        2.66      0.92 o 
   4  10   9       15.00       16.41      2.56 o 
   5  10   9      122.64      110.89      3.45 o 
   6  10   9       49.65       55.32      2.38 o 
   7  10   9        6.96        4.58      1.73 o 
   8  10   9        4.74        6.78      2.76 o 
   9  10   9       30.24       36.37      4.08 o 
  10  10   9       17.23       17.21      3.22 o 
  11  10   9       42.93       44.53      3.94 o 
  -5  11   9        4.04        6.21      1.32 o 
  -4  11   9       20.55       24.31      1.68 o 
  -3  11   9        0.34       -0.71      0.71 o 
  -2  11   9        4.67        4.65      1.21 o 
  -1  11   9       25.67       30.72      2.97 o 
   0  11   9       22.89       20.25      2.00 o 
   1  11   9      122.74      132.15      4.46 o 
   2  11   9       69.96       75.44      2.67 o 
   3  11   9        1.02        1.40      0.90 o 
   4  11   9       51.88       52.71      2.70 o 
   5  11   9       33.77       29.80      2.22 o 
   6  11   9        5.77        6.75      1.23 o 
   7  11   9       70.78       68.88      4.63 o 
   8  11   9       41.84       51.12      4.87 o 
   9  11   9      250.83      260.42     10.11 o 
  10  11   9        2.89        5.09      2.35 o 
  -3  12   9        0.47        0.43      0.81 o 
  -2  12   9        9.08        7.82      1.22 o 
  -1  12   9        3.14        0.94      1.19 o 
   0  12   9        3.08        3.04      1.04 o 
   1  12   9        8.35        6.65      1.27 o 
   2  12   9        3.09        3.99      1.03 o 
   3  12   9       24.50       23.72      2.09 o 
   4  12   9       27.87       28.20      2.46 o 
   5  12   9       76.26       82.15      3.25 o 
   6  12   9      155.92      163.73      4.54 o 
   7  12   9        4.82        7.35      1.61 o 
   8  12   9        0.95        2.78      2.63 o 
   9  12   9        7.60        6.01      2.57 o 
  10  12   9        0.76        4.63      1.80 o 
  -2  13   9        3.31        3.29      1.05 o 
  -1  13   9        7.18        6.61      1.26 o 
   0  13   9      131.44      137.74      3.69 o 
   1  13   9       58.81       57.55      2.80 o 
   2  13   9       17.96       18.02      1.86 o 
   3  13   9       89.61       91.38      4.58 o 
   4  13   9        5.14        2.91      1.23 o 
   5  13   9       33.58       31.33      2.42 o 
   6  13   9       15.42       14.37      2.30 o 
   7  13   9        1.95        2.60      2.07 o 
   8  13   9       21.60       12.74      3.45 o 
   9  13   9       13.00       16.28      3.59 o 
   0  14   9       12.19       13.98      1.62 o 
   1  14   9       13.69       16.48      2.96 o 
   2  14   9        8.18        8.37      1.51 o 
   3  14   9      314.19      303.76      6.62 o 
   4  14   9       89.04       91.72      3.60 o 
   5  14   9       23.21       23.17      2.21 o 
   6  14   9      166.30      168.73      9.07 o 
   7  14   9       22.01       26.78      2.47 o 
   4  15   9       59.66       52.64      4.99 o 
  -3 -12  10       10.03        8.61      2.56 o 
  -2 -12  10       35.92       36.71      3.31 o 
  -1 -12  10        4.45        5.11      1.77 o 
   0 -12  10      166.63      187.75      6.53 o 
  -5 -11  10        5.96        4.37      1.87 o 
  -4 -11  10        0.10        0.30      1.03 o 
  -3 -11  10       37.26       40.10      2.96 o 
  -2 -11  10       64.20       66.42      3.71 o 
  -1 -11  10       36.48       39.61      3.40 o 
   0 -11  10       65.93       70.49      4.30 o 
   1 -11  10       13.48       12.96      2.16 o 
   2 -11  10        1.16        3.02      1.50 o 
   3 -11  10        2.92        1.47      1.43 o 
  -6 -10  10       18.60       17.78      3.88 o 
  -5 -10  10       52.82       56.32      4.03 o 
  -4 -10  10       36.02       38.66      2.88 o 
  -3 -10  10       56.57       55.57      3.44 o 
  -2 -10  10        9.88       10.04      2.39 o 
  -1 -10  10       58.30       61.35      3.59 o 
   0 -10  10      114.95      115.92      8.31 o 
   1 -10  10      127.55      129.53      5.15 o 
   2 -10  10        3.01        4.49      1.23 o 
   3 -10  10       15.48       16.95      2.43 o 
   4 -10  10        1.24        2.21      1.50 o 
   5 -10  10      121.43      130.85      6.17 o 
  -7  -9  10        1.09        5.15      7.25 o 
  -6  -9  10       56.82       56.53      5.94 o 
  -5  -9  10       34.37       36.26      2.63 o 
  -4  -9  10       39.59       46.28      2.58 o 
  -3  -9  10       15.55       17.35      2.17 o 
  -2  -9  10       12.96       13.75      1.90 o 
  -1  -9  10       49.28       47.72      3.22 o 
   0  -9  10       96.30      109.49      4.52 o 
   1  -9  10       19.59       19.06      3.74 o 
   2  -9  10        0.43       -0.59      1.43 o 
   3  -9  10        2.63        4.29      1.15 o 
   4  -9  10        0.52       -0.13      1.65 o 
   5  -9  10        3.80        3.09      1.54 o 
   6  -9  10       48.23       50.59      6.02 o 
  -8  -8  10        0.20        3.87      2.64 o 
  -7  -8  10        7.42        3.23      2.32 o 
  -5  -8  10        8.14        7.48      2.09 o 
  -4  -8  10        3.20        3.28      1.20 o 
  -3  -8  10      154.68      160.04      4.15 o 
  -2  -8  10       43.36       44.58      2.81 o 
  -1  -8  10      195.99      199.83      5.90 o 
   0  -8  10       31.01       33.61      2.91 o 
   1  -8  10      512.83      506.65     10.62 o 
   2  -8  10       55.96       56.93      2.67 o 
   3  -8  10        0.05        0.49      1.57 o 
   4  -8  10        3.55        4.42      1.66 o 
   5  -8  10        8.09        8.51      1.70 o 
   6  -8  10       63.94       71.67      3.80 o 
   7  -8  10       61.83       69.37      3.83 o 
  -8  -7  10       14.12       10.25      3.02 o 
  -7  -7  10        1.36       -1.02      1.91 o 
  -6  -7  10        1.22       -1.76      1.76 o 
  -5  -7  10        6.31        4.37      2.05 o 
  -4  -7  10       41.27       40.70      2.22 o 
  -3  -7  10        1.69        1.17      1.60 o 
  -2  -7  10        3.37        2.29      1.06 o 
  -1  -7  10       33.88       25.43      1.86 o 
   0  -7  10      394.17      395.10      8.74 o 
   1  -7  10       22.67       18.39      2.18 o 
   2  -7  10        3.17        3.94      1.40 o 
   3  -7  10      395.51      411.20      6.61 o 
   4  -7  10       20.80       23.41      1.84 o 
   5  -7  10        5.79        4.19      1.35 o 
   6  -7  10       12.48        9.68      1.88 o 
   7  -7  10       40.19       42.78      3.34 o 
   8  -7  10       14.12       19.88      3.31 o 
  -9  -6  10        0.07        1.34      3.58 o 
  -8  -6  10        5.84        4.38      2.30 o 
  -7  -6  10        0.30        1.47      1.98 o 
  -6  -6  10       94.15      107.63      5.16 o 
  -5  -6  10        1.94        1.04      1.86 o 
  -4  -6  10       35.74       36.15      1.77 o 
  -3  -6  10       21.10       21.51      1.79 o 
  -2  -6  10        5.95        7.99      1.39 o 
  -1  -6  10       19.72       18.42      3.12 o 
   0  -6  10      116.97      118.25      4.34 o 
   1  -6  10        8.10        7.65      1.47 o 
   2  -6  10        5.57        4.28      1.30 o 
   3  -6  10        1.69        0.02      0.86 o 
   4  -6  10      104.25      107.29      3.11 o 
   5  -6  10        0.13        0.45      0.85 o 
   6  -6  10        3.91        2.42      1.20 o 
   7  -6  10       79.30       74.22      3.28 o 
   8  -6  10      121.87      111.11      6.27 o 
   9  -6  10       12.38        7.45      2.48 o 
  -9  -5  10       69.55       73.81      5.38 o 
  -8  -5  10        1.26        3.03      2.45 o 
  -7  -5  10       20.44       22.55      3.25 o 
  -6  -5  10       71.81       73.51      4.51 o 
  -5  -5  10      137.72      141.01      5.59 o 
  -4  -5  10       75.83       80.84      3.18 o 
  -3  -5  10       10.17        9.01      1.56 o 
  -2  -5  10      272.91      263.06      5.20 o 
  -1  -5  10        7.75        2.81      1.84 o 
   0  -5  10       42.39       44.07      2.97 o 
   1  -5  10      230.80      223.95      7.27 o 
   2  -5  10        2.63        3.44      1.28 o 
   3  -5  10       28.56       28.48      1.96 o 
   4  -5  10        5.04        4.51      1.02 o 
   5  -5  10       30.43       29.80      1.80 o 
   6  -5  10       35.77       39.77      2.41 o 
   7  -5  10      167.75      164.30      4.73 o 
   8  -5  10        6.42        7.42      2.76 o 
   9  -5  10       28.39       30.78      4.09 o 
  -9  -4  10       38.03       39.18      3.39 o 
  -8  -4  10      128.01      127.66      4.34 o 
  -7  -4  10       39.42       44.08      4.44 o 
  -6  -4  10        3.02        3.42      1.19 o 
  -5  -4  10       34.87       38.30      3.49 o 
  -4  -4  10        3.93        3.57      1.72 o 
  -3  -4  10      130.69      131.63      2.89 o 
  -2  -4  10       32.10       39.92      1.77 o 
  -1  -4  10      281.48      264.49      5.13 o 
   0  -4  10       22.18       24.59      1.79 o 
   1  -4  10        0.05        1.13      0.77 o 
   2  -4  10       85.64       95.04      2.78 o 
   3  -4  10       14.97       14.72      1.83 o 
   4  -4  10        0.22       -0.67      0.67 o 
   5  -4  10        9.25       10.55      1.19 o 
   6  -4  10       39.78       40.01      2.08 o 
   7  -4  10        2.64        2.62      0.92 o 
   8  -4  10       63.86       69.10      3.87 o 
   9  -4  10       92.86       99.67      5.95 o 
  10  -4  10       15.79       14.54      2.95 o 
  -9  -3  10        0.10        0.88      2.66 o 
  -8  -3  10        0.40        0.75      1.76 o 
  -7  -3  10        3.41        2.03      1.85 o 
  -6  -3  10       59.18       56.23      3.01 o 
  -5  -3  10       18.94       17.45      1.77 o 
  -4  -3  10       60.69       59.58      1.98 o 
  -3  -3  10       28.78       30.60      1.61 o 
  -2  -3  10       64.94       63.56      2.01 o 
  -1  -3  10      177.75      180.95      3.51 o 
   0  -3  10       99.64      103.12      2.69 o 
   1  -3  10      390.65      391.27      7.73 o 
   2  -3  10       51.79       47.67      2.10 o 
   3  -3  10       19.51       19.59      1.51 o 
   4  -3  10      525.95      500.28      6.96 o 
   5  -3  10       12.95       11.35      1.36 o 
   6  -3  10       15.41       19.07      1.45 o 
   7  -3  10      433.58      425.85      7.49 o 
   8  -3  10       74.48       78.33      3.51 o 
   9  -3  10       23.71       30.29      3.86 o 
  10  -3  10       34.14       30.54      4.00 o 
  -9  -2  10       31.73       34.64      3.12 o 
  -8  -2  10        2.84        1.73      1.21 o 
  -7  -2  10        4.07        2.14      1.19 o 
  -6  -2  10      132.67      127.99      4.63 o 
  -5  -2  10        0.93        1.33      1.81 o 
  -4  -2  10       31.03       33.28      1.65 o 
  -3  -2  10      136.23      130.41      2.78 o 
  -2  -2  10       61.28       66.67      1.85 o 
  -1  -2  10       13.47       14.07      0.79 o 
   0  -2  10       34.36       33.16      1.94 o 
   1  -2  10      599.73      590.77      7.58 o 
   2  -2  10        1.79        0.45      0.74 o 
   3  -2  10      659.29      593.03      7.57 o 
   4  -2  10       42.80       43.97      1.92 o 
   5  -2  10       75.86       78.10      2.44 o 
   6  -2  10      181.95      176.03      5.94 o 
   7  -2  10      117.52      120.70      3.18 o 
   8  -2  10      488.70      501.23     16.15 o 
   9  -2  10        2.77        4.71      1.18 o 
  10  -2  10       55.35       55.35      4.64 o 
  11  -2  10        5.94       10.69      2.62 o 
  -9  -1  10        0.19        0.17      1.07 o 
  -8  -1  10       25.02       20.51      2.30 o 
  -7  -1  10        1.76        2.61      1.58 o 
  -6  -1  10       54.42       50.92      3.03 o 
  -5  -1  10       30.84       34.64      3.62 o 
  -4  -1  10       18.82       15.32      1.72 o 
  -3  -1  10        2.56        2.10      0.68 o 
  -2  -1  10       40.39       35.67      1.55 o 
  -1  -1  10       65.53       60.79      1.83 o 
   0  -1  10        1.95        1.33      0.47 o 
   1  -1  10      168.02      150.08      2.64 o 
   2  -1  10       64.10       53.40      2.90 o 
   3  -1  10       11.72       11.04      1.24 o 
   4  -1  10       85.81       96.21      2.82 o 
   5  -1  10       89.06       79.06      2.46 o 
   6  -1  10      174.98      163.57      4.88 o 
   7  -1  10      171.26      166.09      4.05 o 
   8  -1  10        1.62        0.80      1.01 o 
   9  -1  10        0.05        1.73      1.10 o 
  10  -1  10       26.14       28.07      2.66 o 
  11  -1  10      140.98      142.79      5.17 o 
  -9   0  10        4.21        5.40      1.52 o 
  -8   0  10        7.36        7.47      1.62 o 
  -7   0  10        9.65       13.94      1.88 o 
  -6   0  10       31.07       26.82      2.95 o 
  -5   0  10       19.63       18.41      2.01 o 
  -4   0  10       47.94       41.80      2.00 o 
  -3   0  10       35.79       37.32      1.71 o 
  -2   0  10       46.36       47.18      1.93 o 
  -1   0  10      596.75      542.14      6.28 o 
   0   0  10       88.88       69.52      1.52 o 
   1   0  10       40.02       41.00      1.28 o 
   2   0  10      101.03       93.99      3.57 o 
   4   0  10      103.39       99.54      2.42 o 
   5   0  10        1.30        0.70      0.70 o 
   6   0  10       28.07       36.91      1.58 o 
   7   0  10      119.72      122.14      4.42 o 
   8   0  10        0.01        1.24      1.67 o 
   9   0  10        3.08        0.01      1.88 o 
  10   0  10       16.99       13.99      3.14 o 
  11   0  10       28.57       29.28      4.05 o 
  -9   1  10       19.12       17.34      4.50 o 
  -8   1  10       50.50       43.89      2.96 o 
  -7   1  10       12.08       12.29      1.75 o 
  -6   1  10        9.59        8.62      1.49 o 
  -5   1  10       14.38       15.75      2.67 o 
  -4   1  10        0.28        0.12      0.82 o 
  -3   1  10       99.78       87.71      2.40 o 
  -2   1  10       56.37       53.63      1.87 o 
  -1   1  10       37.34       50.75      1.67 o 
   0   1  10       39.01       23.96      1.32 o 
   1   1  10       32.82       32.74      1.11 o 
   2   1  10       36.47       28.11      1.12 o 
   3   1  10      103.55       94.99      3.73 o 
   4   1  10       71.65       68.46      3.04 o 
   5   1  10        7.41        6.04      1.09 o 
   6   1  10       39.97       45.65      2.02 o 
   7   1  10       10.22       14.42      1.30 o 
   8   1  10       20.73       24.50      3.39 o 
   9   1  10        4.87        6.24      2.37 o 
  10   1  10        1.60        0.18      1.96 o 
  11   1  10        9.34        8.31      3.01 o 
  12   1  10       39.26       34.82      4.66 o 
  -9   2  10        9.19       10.95      1.85 o 
  -8   2  10        0.34        0.33      0.95 o 
  -7   2  10       25.21       23.49      4.16 o 
  -6   2  10       20.77       19.65      2.09 o 
  -5   2  10        7.22        8.08      1.61 o 
  -4   2  10       68.81       68.17      2.44 o 
  -3   2  10        0.01        0.31      0.73 o 
  -2   2  10        9.57        7.99      0.92 o 
  -1   2  10      226.64      215.82      3.94 o 
   0   2  10       89.52       96.69      2.82 o 
   1   2  10       59.33       52.59      1.67 o 
   2   2  10       57.91       55.24      1.45 o 
   3   2  10      217.32      209.48      2.95 o 
   4   2  10       10.71       11.84      1.27 o 
   5   2  10        0.40       -0.17      0.47 o 
   6   2  10      267.81      276.18      5.05 o 
   7   2  10        1.77        2.69      0.88 o 
   8   2  10       42.04       39.25      3.72 o 
   9   2  10       69.06       68.73      4.84 o 
  10   2  10       71.78       61.91      4.93 o 
  11   2  10        0.04       -1.97      1.97 o 
  12   2  10        0.05       -2.11      2.21 o 
  -9   3  10       12.90        7.35      1.57 o 
  -8   3  10        4.71        6.37      1.49 o 
  -7   3  10       92.23       39.29      4.98 o 
  -6   3  10        8.62        5.01      1.70 o 
  -5   3  10       76.03       68.87      3.13 o 
  -4   3  10      261.27      269.64      5.15 o 
  -3   3  10      152.42      157.37      4.58 o 
  -2   3  10        0.97        0.32      0.57 o 
  -1   3  10       42.49       48.08      1.75 o 
   0   3  10       47.68       50.12      1.81 o 
   1   3  10      148.21      155.31      2.94 o 
   2   3  10      249.78      243.93      3.69 o 
   3   3  10     1170.32     1123.82      9.75 o 
   4   3  10       46.63       42.52      1.56 o 
   5   3  10        8.99        9.36      1.26 o 
   6   3  10       88.97       86.18      3.28 o 
   7   3  10       25.74       27.21      1.85 o 
   8   3  10       27.67       27.45      4.30 o 
   9   3  10       19.92       28.88      3.61 o 
  10   3  10        4.41        6.42      2.57 o 
  11   3  10        0.24        2.40      2.29 o 
  12   3  10       25.19       23.09      3.91 o 
  -8   4  10       41.55       38.19      2.68 o 
  -7   4  10       70.08       73.48      3.41 o 
  -6   4  10       23.92       18.36      2.36 o 
  -5   4  10        1.49        1.98      0.96 o 
  -4   4  10      187.67      178.04      4.07 o 
  -3   4  10       75.63       71.42      2.54 o 
  -2   4  10      128.20      135.41      3.18 o 
  -1   4  10       13.36       13.65      1.13 o 
   0   4  10       29.59       30.01      1.86 o 
   1   4  10      149.69      154.74      3.12 o 
   2   4  10        8.55        7.15      0.86 o 
   3   4  10       46.26       43.65      1.65 o 
   4   4  10      116.02      124.61      2.21 o 
   5   4  10      583.44      564.84      8.26 o 
   6   4  10      163.84      159.63      3.72 o 
   7   4  10        0.05        0.84      0.92 o 
   8   4  10        0.68        1.82      1.23 o 
   9   4  10        9.40       13.93      1.69 o 
  10   4  10      113.12      115.06      6.13 o 
  11   4  10        5.50        2.89      2.29 o 
  12   4  10      169.91      187.26      8.69 o 
  -8   5  10        0.65        0.73      0.98 o 
  -7   5  10       22.98       26.28      3.66 o 
  -6   5  10        3.99        0.30      1.45 o 
  -4   5  10       11.94       11.31      1.31 o 
  -3   5  10       63.46       65.11      3.90 o 
  -2   5  10       45.92       48.15      2.09 o 
  -1   5  10       13.28       14.09      1.15 o 
   0   5  10       10.94       10.45      1.04 o 
   1   5  10        4.58        3.90      1.17 o 
   2   5  10       19.68       19.09      1.25 o 
   3   5  10        0.02        0.51      0.57 o 
   4   5  10      184.08      184.46      4.12 o 
   5   5  10        8.16        8.30      1.18 o 
   6   5  10       28.40       27.44      1.82 o 
   7   5  10       41.81       37.62      2.13 o 
   8   5  10        5.59        5.52      1.50 o 
   9   5  10       20.61       17.47      5.11 o 
  10   5  10       83.80       78.43      5.26 o 
  11   5  10        2.30        4.91      2.23 o 
  12   5  10        2.30        1.77      2.00 o 
  -7   6  10        0.08        0.67      0.92 o 
  -6   6  10        0.36       -1.34      1.93 o 
  -5   6  10        0.59       -0.07      0.86 o 
  -4   6  10        0.04       -0.26      0.69 o 
  -3   6  10       54.71       53.08      2.37 o 
  -2   6  10       18.64       19.45      1.58 o 
  -1   6  10       14.18       14.39      1.63 o 
   0   6  10       58.59       64.11      2.04 o 
   1   6  10       92.31       93.80      3.37 o 
   2   6  10       98.92       95.72      2.56 o 
   3   6  10      691.07      640.79      8.71 o 
   4   6  10       42.33       42.18      2.34 o 
   5   6  10       39.89       36.34      1.74 o 
   6   6  10      572.65      555.17      8.00 o 
   7   6  10       44.30       45.03      3.52 o 
   8   6  10       34.80       18.39      2.61 o 
   9   6  10        3.39        2.11      1.48 o 
  10   6  10      337.35      354.47      7.53 o 
  11   6  10        0.23        0.55      2.24 o 
  12   6  10        6.43       -1.68      1.72 o 
  -7   7  10        4.37        4.07      2.25 o 
  -6   7  10        0.01        0.80      1.85 o 
  -5   7  10        1.25        0.13      0.84 o 
  -4   7  10        4.58        4.43      1.07 o 
  -3   7  10        9.84       10.57      1.35 o 
  -2   7  10       40.66       39.61      2.06 o 
  -1   7  10        1.91        2.28      0.78 o 
   0   7  10        0.70        1.04      0.72 o 
   1   7  10        0.12       -0.08      0.63 o 
   2   7  10       16.16       19.69      1.67 o 
   3   7  10       55.86       48.13      1.95 o 
   4   7  10      128.22      127.39      2.95 o 
   5   7  10       10.40       10.35      1.17 o 
   6   7  10       19.69       24.51      2.46 o 
   7   7  10       74.56       77.66      3.64 o 
   8   7  10       22.74       20.78      2.29 o 
   9   7  10        0.74       -0.52      1.45 o 
  10   7  10        5.08        4.83      1.66 o 
  11   7  10       38.54       39.03      4.49 o 
  12   7  10        0.15       -1.06      2.25 o 
  -6   8  10        2.51        1.11      0.95 o 
  -5   8  10       47.65       50.41      4.91 o 
  -4   8  10       41.99       42.37      2.22 o 
  -3   8  10       56.35       55.69      2.31 o 
  -2   8  10        9.65        9.08      1.15 o 
  -1   8  10       45.94       49.95      2.08 o 
   0   8  10        5.21        4.62      0.91 o 
   1   8  10      150.51      145.31      3.38 o 
   2   8  10       14.41        9.61      1.86 o 
   3   8  10       74.68       73.14      3.07 o 
   4   8  10       39.77       43.75      2.02 o 
   5   8  10       50.51       54.29      2.45 o 
   6   8  10        7.76        6.76      1.77 o 
   7   8  10        2.54        2.03      1.53 o 
   8   8  10        0.89        2.64      2.24 o 
   9   8  10        1.83        1.00      1.14 o 
  10   8  10       46.94       47.54      3.49 o 
  11   8  10       12.18       10.13      3.00 o 
  -6   9  10        9.19        8.43      1.60 o 
  -5   9  10        0.08        0.04      0.87 o 
  -4   9  10       38.93       38.49      1.96 o 
  -3   9  10       70.18       71.65      2.54 o 
  -2   9  10       77.96       82.46      2.61 o 
  -1   9  10       67.52       71.38      2.45 o 
   0   9  10       56.49       63.98      2.98 o 
   1   9  10        1.88        1.22      0.83 o 
   2   9  10      123.33      131.45      4.99 o 
   3   9  10        0.19       -0.38      0.73 o 
   4   9  10      128.81      116.02      4.04 o 
   5   9  10      288.19      285.80      5.71 o 
   6   9  10        1.40       -0.05      0.99 o 
   7   9  10       25.29       26.55      2.75 o 
   8   9  10        7.46        3.24      2.64 o 
   9   9  10        0.02       -1.86      1.86 o 
  10   9  10      161.57      172.06      7.61 o 
  11   9  10        0.52        3.71      1.97 o 
  -5  10  10        9.64        4.60      1.50 o 
  -4  10  10       20.97       24.38      1.80 o 
  -3  10  10      116.99      116.39      3.48 o 
  -2  10  10       16.29       15.84      2.04 o 
  -1  10  10       14.04       10.57      1.60 o 
   0  10  10       11.86        9.42      1.38 o 
   1  10  10       53.90       49.40      2.29 o 
   2  10  10       27.79       21.71      1.71 o 
   3  10  10       40.61       40.24      3.26 o 
   4  10  10       21.44       21.87      1.92 o 
   5  10  10        1.51        0.55      0.96 o 
   6  10  10        0.63        0.53      1.13 o 
   7  10  10        8.46       10.24      2.08 o 
   8  10  10        4.21       10.07      3.13 o 
   9  10  10       50.93       49.19      4.56 o 
  10  10  10       56.33       58.38      4.68 o 
  -4  11  10        0.01        0.85      0.81 o 
  -3  11  10       14.17       13.42      1.44 o 
  -2  11  10        0.89        1.28      1.02 o 
  -1  11  10       44.02       44.54      2.77 o 
   0  11  10      279.80      271.74      5.95 o 
   1  11  10        0.03        0.97      0.97 o 
   2  11  10       19.96       18.84      1.69 o 
   3  11  10       73.93       72.55      3.29 o 
   4  11  10        0.07       -0.22      0.99 o 
   5  11  10        4.84        5.13      1.31 o 
   6  11  10       40.04       44.44      3.44 o 
   7  11  10      160.26      165.91      8.68 o 
   8  11  10       39.86       37.97      4.76 o 
   9  11  10      163.04      158.54      7.81 o 
  10  11  10       21.29       21.03      3.34 o 
  -2  12  10       19.53       18.32      2.29 o 
  -1  12  10       10.75        9.17      1.44 o 
   0  12  10        1.89        2.99      1.02 o 
   1  12  10        1.93        1.54      0.89 o 
   2  12  10        0.78        1.04      1.01 o 
   3  12  10       37.65       40.04      2.48 o 
   4  12  10       65.12       68.82      4.17 o 
   5  12  10        0.31        0.73      1.41 o 
   6  12  10       16.72       13.97      1.80 o 
   7  12  10        9.93       12.34      2.28 o 
   8  12  10        0.11        3.41      2.72 o 
   9  12  10       42.61       36.47      4.56 o 
  -1  13  10        4.78        4.16      1.11 o 
   0  13  10        6.66        3.15      1.14 o 
   1  13  10        0.06        0.84      0.98 o 
   2  13  10        1.18        1.34      1.01 o 
   3  13  10       24.72       26.85      2.52 o 
   4  13  10       81.86       80.49      3.38 o 
   5  13  10       25.33       24.32      2.26 o 
   6  13  10       23.27       20.26      2.16 o 
   7  13  10        8.10        8.80      1.99 o 
   8  13  10        1.35        3.51      2.66 o 
   1  14  10       12.43        8.36      2.16 o 
   2  14  10        6.23        5.92      1.77 o 
   3  14  10       66.72       69.60      3.43 o 
   4  14  10       12.54       10.61      1.75 o 
   5  14  10       65.11       60.88      3.38 o 
   6  14  10       25.14       25.08      2.40 o 
  -3 -11  11       27.15       21.49      4.14 o 
  -2 -11  11       51.42       56.55      6.20 o 
  -1 -11  11      174.68      184.65      6.72 o 
   0 -11  11       12.81       15.90      2.51 o 
   1 -11  11       85.15       85.39      5.43 o 
  -5 -10  11       21.02       17.21      2.57 o 
  -4 -10  11        0.00       -0.63      1.07 o 
  -3 -10  11        1.31        1.00      1.28 o 
  -2 -10  11       50.05       44.87      4.37 o 
  -1 -10  11       92.56       86.92      7.30 o 
   0 -10  11        0.04        2.20      1.39 o 
   1 -10  11        3.51        2.47      1.43 o 
   2 -10  11       74.70       76.47      4.10 o 
   3 -10  11       53.56       58.66      3.91 o 
  -6  -9  11        2.72        6.30      3.58 o 
  -5  -9  11       16.45       20.64      4.01 o 
  -4  -9  11       15.69       19.20      1.87 o 
  -3  -9  11        4.40        3.70      1.42 o 
  -2  -9  11       24.09       20.87      2.43 o 
  -1  -9  11       10.25       13.51      3.72 o 
   0  -9  11       43.92       45.54      3.26 o 
   1  -9  11        1.39        1.53      1.58 o 
   2  -9  11        0.07        0.03      1.84 o 
   3  -9  11        1.78        3.70      1.44 o 
   4  -9  11       77.32       83.03      3.36 o 
   5  -9  11        8.12        4.21      1.68 o 
  -7  -8  11       12.47        8.64      2.44 o 
  -6  -8  11        1.40        2.42      3.38 o 
  -5  -8  11        3.64        1.40      3.32 o 
  -4  -8  11        2.76        0.94      1.11 o 
  -3  -8  11       42.27       37.78      2.41 o 
  -2  -8  11       59.17       62.24      3.34 o 
  -1  -8  11      327.06      345.07      8.31 o 
   0  -8  11       11.55        9.83      1.79 o 
   1  -8  11        5.22        5.40      1.58 o 
   2  -8  11       25.89       31.31      2.93 o 
   3  -8  11      109.25      107.34     10.73 o 
   4  -8  11       20.97       21.48      2.04 o 
   5  -8  11        8.97       15.19      3.08 o 
   6  -8  11       51.64       56.81      6.28 o 
  -7  -7  11        6.50        3.43      2.26 o 
  -6  -7  11       26.61       24.65      4.12 o 
  -5  -7  11       52.08       55.85      3.97 o 
  -4  -7  11        5.58        4.60      1.20 o 
  -3  -7  11      145.08      144.19      3.97 o 
  -2  -7  11        2.92        5.41      1.27 o 
  -1  -7  11        0.81        0.52      0.98 o 
   0  -7  11       55.98       58.94      3.22 o 
   1  -7  11       14.95       14.29      2.05 o 
   2  -7  11       71.70       77.93      3.81 o 
   3  -7  11        2.51        1.09      1.29 o 
   4  -7  11       89.21       93.20      4.24 o 
   5  -7  11      175.18      183.69      4.82 o 
   6  -7  11        0.04        1.08      1.25 o 
   7  -7  11       25.43       24.95      2.84 o 
  -8  -6  11        0.92        2.23      2.25 o 
  -7  -6  11        6.49        4.94      2.45 o 
  -6  -6  11       11.34        9.54      2.58 o 
  -5  -6  11       12.84       12.39      4.51 o 
  -4  -6  11        5.18        4.37      1.40 o 
  -3  -6  11        0.05        0.67      1.10 o 
  -2  -6  11       27.53       25.78      2.00 o 
  -1  -6  11      210.97      221.11      6.20 o 
   0  -6  11        1.48        2.92      1.15 o 
   1  -6  11       49.88       47.50      2.99 o 
   2  -6  11        2.29        3.03      1.34 o 
   3  -6  11       18.82       17.75      2.20 o 
   4  -6  11        5.96        9.62      1.80 o 
   5  -6  11        1.73       -0.03      0.97 o 
   6  -6  11      107.23      119.46      5.41 o 
   7  -6  11        9.81        7.39      1.73 o 
   8  -6  11        0.45        1.11      1.96 o 
  -8  -5  11       19.44       18.05      3.30 o 
  -7  -5  11       28.12       31.00      4.82 o 
  -6  -5  11      101.01      106.17      5.57 o 
  -5  -5  11        0.26       -0.36      1.89 o 
  -4  -5  11       15.61       15.78      2.66 o 
  -3  -5  11       88.12       82.93      2.76 o 
  -2  -5  11      216.13      209.10      4.66 o 
  -1  -5  11       58.50       56.68      2.50 o 
   0  -5  11        0.83        0.42      1.03 o 
   1  -5  11       22.56       23.70      1.77 o 
   2  -5  11       17.01       15.30      1.92 o 
   3  -5  11       94.35       90.15     10.84 o 
   4  -5  11       29.28       30.53      2.71 o 
   5  -5  11      139.33      149.50      4.13 o 
   6  -5  11       43.32       43.52      3.77 o 
   7  -5  11      105.65      121.93      3.83 o 
   8  -5  11       62.94       69.76      5.12 o 
   9  -5  11        6.99        5.13      2.26 o 
  -8  -4  11        3.28        3.73      2.59 o 
  -7  -4  11        0.46        2.52      3.55 o 
  -6  -4  11        1.27       -0.96      1.97 o 
  -5  -4  11       15.39       16.62      2.86 o 
  -4  -4  11       48.82       45.33      2.75 o 
  -3  -4  11       41.56       42.58      2.67 o 
  -2  -4  11       43.70       47.42      2.34 o 
  -1  -4  11      444.15      447.38      7.37 o 
   0  -4  11      117.59      115.14      3.34 o 
   1  -4  11        0.76        0.68      0.81 o 
   2  -4  11        4.16        4.48      1.04 o 
   3  -4  11       53.62       54.08      2.92 o 
   4  -4  11      189.06      186.19      5.55 o 
   5  -4  11      160.58      163.21      5.25 o 
   6  -4  11        6.39        6.85      1.36 o 
   7  -4  11       23.17       22.53      1.97 o 
   8  -4  11      118.75      144.08      7.13 o 
   9  -4  11        5.54        9.66      2.67 o 
  -9  -3  11       10.79       14.72      2.28 o 
  -8  -3  11        3.34        4.53      3.25 o 
  -7  -3  11      104.01      106.90      3.99 o 
  -6  -3  11        2.68        0.83      1.17 o 
  -5  -3  11       10.78       10.97      2.62 o 
  -4  -3  11        0.01        1.01      0.78 o 
  -3  -3  11       74.91       67.81      3.01 o 
  -2  -3  11       87.47       87.88      3.24 o 
  -1  -3  11      595.09      611.73      8.99 o 
   0  -3  11        4.20        5.62      1.11 o 
   1  -3  11      151.86      137.51     12.07 o 
   2  -3  11       10.19        8.73      1.29 o 
   3  -3  11        2.70        2.09      0.94 o 
   4  -3  11       10.35        6.72      1.89 o 
   5  -3  11      120.54      115.63      4.34 o 
   6  -3  11       13.27        8.73      1.74 o 
   7  -3  11       42.62       47.58      3.01 o 
   8  -3  11      232.43      247.22      6.69 o 
   9  -3  11      219.98      213.82      6.31 o 
  10  -3  11        5.13        2.72      2.08 o 
  -9  -2  11       23.85       21.25      2.55 o 
  -8  -2  11       65.74       65.09      3.70 o 
  -7  -2  11       18.37       16.98      3.13 o 
  -6  -2  11       94.25       90.86      4.11 o 
  -5  -2  11       21.13       16.13      1.83 o 
  -4  -2  11       25.27       24.17      1.83 o 
  -3  -2  11       87.88       84.37      2.36 o 
  -2  -2  11       10.43       11.54      1.10 o 
  -1  -2  11      203.11      202.89      3.63 o 
   0  -2  11       71.17       69.63      2.01 o 
   1  -2  11      133.64      122.61      3.31 o 
   2  -2  11        6.78        3.09      1.73 o 
   3  -2  11        0.31        1.92      1.43 o 
   4  -2  11        0.75        0.38      0.82 o 
   5  -2  11       24.57       29.80      2.54 o 
   6  -2  11      328.39      350.29      8.05 o 
   7  -2  11       51.48       50.25      3.00 o 
   8  -2  11       21.35       21.49      6.13 o 
   9  -2  11      115.92      114.28      4.55 o 
  10  -2  11       91.11       94.90      4.20 o 
  -9  -1  11       27.54       29.00      4.81 o 
  -8  -1  11       41.25       41.87      3.85 o 
  -7  -1  11       72.05       75.22      4.73 o 
  -6  -1  11       27.71       36.30      2.99 o 
  -5  -1  11       29.30       29.24      3.40 o 
  -4  -1  11       60.36       58.12      2.26 o 
  -3  -1  11       25.00       26.43      1.56 o 
  -2  -1  11        4.75        6.10      1.11 o 
  -1  -1  11       94.23       84.67      2.52 o 
   0  -1  11        3.16        4.37      0.82 o 
   1  -1  11       77.75       69.29      1.99 o 
   2  -1  11       49.72       49.71      1.81 o 
   3  -1  11      168.91      162.87      3.25 o 
   4  -1  11      536.25      493.93      6.58 o 
   5  -1  11       84.88       80.84      2.25 o 
   6  -1  11        0.05        0.92      0.90 o 
   7  -1  11       56.62       56.59      2.53 o 
   8  -1  11       15.22       16.34      3.80 o 
   9  -1  11       35.97       36.01      4.26 o 
  10  -1  11        5.63        5.36      2.56 o 
  11  -1  11       30.57       32.52      4.26 o 
  -9   0  11       11.32       11.51      2.10 o 
  -8   0  11        0.07        0.88      1.15 o 
  -7   0  11        2.52        2.40      2.86 o 
  -6   0  11        6.73        5.66      1.48 o 
  -5   0  11       28.34       31.95      2.68 o 
  -4   0  11        0.01       -0.66      0.66 o 
  -3   0  11       42.30       39.75      2.18 o 
  -2   0  11       61.47       67.37      2.07 o 
  -1   0  11       25.17       22.99      1.40 o 
   0   0  11      115.70      111.83      2.56 o 
   1   0  11      114.10      102.19      2.01 o 
   2   0  11       14.53       11.59      1.77 o 
   3   0  11       21.42       20.39      1.65 o 
   4   0  11       32.64       32.58      1.94 o 
   5   0  11       27.44       27.79      1.58 o 
   6   0  11        9.28        9.38      1.23 o 
   7   0  11       15.51       19.88      2.17 o 
   8   0  11        0.78        1.44      1.98 o 
   9   0  11       65.87       62.43      4.85 o 
  10   0  11       66.48       68.66      5.16 o 
  11   0  11        5.39        3.58      2.60 o 
  -8   1  11       12.11       12.01      2.32 o 
  -7   1  11        0.26        1.62      1.11 o 
  -6   1  11        2.23        3.42      1.17 o 
  -5   1  11        3.33        2.16      1.14 o 
  -4   1  11        5.93        4.70      1.50 o 
  -3   1  11      150.54      150.19      3.84 o 
  -2   1  11        1.10        2.66      0.77 o 
  -1   1  11      339.14      317.36      4.56 o 
   0   1  11      102.53       93.03      2.32 o 
   1   1  11        1.74        1.28      0.56 o 
   2   1  11      244.56      222.42      3.84 o 
   3   1  11        7.59        7.66      1.21 o 
   4   1  11        8.86       14.30      1.45 o 
   5   1  11      285.16      290.98      5.39 o 
   6   1  11       56.14       66.07      2.44 o 
   7   1  11        2.75        4.75      1.46 o 
   8   1  11       17.09       21.80      3.29 o 
   9   1  11        3.86        3.52      2.26 o 
  10   1  11       38.87       50.25      4.60 o 
  11   1  11        5.72        4.26      2.37 o 
  -8   2  11        8.01        8.10      2.83 o 
  -7   2  11       38.77       37.46      2.98 o 
  -6   2  11        1.85        0.91      0.98 o 
  -5   2  11        5.37        5.58      1.34 o 
  -4   2  11        0.10        1.21      0.80 o 
  -3   2  11       47.25       48.53      3.02 o 
  -2   2  11        3.24        3.69      1.01 o 
  -1   2  11       81.05       75.71      2.31 o 
   0   2  11       15.36       14.12      1.16 o 
   1   2  11      337.44      320.08      4.55 o 
   2   2  11        1.15        2.97      0.70 o 
   3   2  11       46.95       39.48      1.96 o 
   4   2  11      102.55      100.87      2.93 o 
   5   2  11        2.22        1.74      0.96 o 
   6   2  11        0.84        1.10      0.81 o 
   7   2  11       16.87       17.23      1.58 o 
   8   2  11      245.27      258.30      9.11 o 
   9   2  11        1.01        2.04      2.04 o 
  10   2  11       24.42       22.98      3.60 o 
  11   2  11        0.55       -0.04      2.25 o 
  -8   3  11        6.91        3.77      1.39 o 
  -7   3  11       30.67       25.65      2.55 o 
  -6   3  11      307.11      317.80      7.65 o 
  -5   3  11       23.21       18.09      3.00 o 
  -4   3  11        0.01        0.95      0.78 o 
  -3   3  11       21.93       27.90      2.11 o 
  -2   3  11      142.18      136.12      3.67 o 
  -1   3  11       23.78       24.58      1.58 o 
   0   3  11        7.93        7.01      0.97 o 
   1   3  11      123.31      112.66      2.53 o 
   2   3  11       55.88       48.30      1.78 o 
   3   3  11       25.98       29.20      1.55 o 
   4   3  11       16.21       20.39      1.57 o 
   5   3  11        6.69        5.49      1.11 o 
   6   3  11        1.75        1.84      0.77 o 
   7   3  11       18.83       20.15      3.41 o 
   8   3  11       98.32       95.16      3.47 o 
   9   3  11        0.27        0.09      1.60 o 
  10   3  11       30.61       30.79      3.89 o 
  11   3  11       37.08       33.96      4.19 o 
  -8   4  11        3.65        3.19      1.79 o 
  -7   4  11        8.41        6.24      1.34 o 
  -6   4  11       57.39       55.68      3.16 o 
  -5   4  11       73.45       72.65      5.23 o 
  -4   4  11      194.34      201.87      4.58 o 
  -3   4  11        0.02       -0.21      0.69 o 
  -2   4  11      154.78      173.47      5.72 o 
  -1   4  11        2.24        1.22      0.85 o 
   0   4  11        2.93        3.84      0.86 o 
   1   4  11      115.79      107.84      2.73 o 
   2   4  11      103.92      109.90      2.53 o 
   3   4  11      541.90      537.37      6.92 o 
   4   4  11      492.18      497.71      6.78 o 
   5   4  11        4.26        5.47      1.12 o 
   6   4  11       33.23       36.07      2.08 o 
   7   4  11        1.75        1.00      1.05 o 
   8   4  11        5.43        4.00      1.45 o 
   9   4  11        2.63        2.37      1.27 o 
  10   4  11       35.21       34.10      4.03 o 
  11   4  11        1.88       -1.35      1.35 o 
  -7   5  11        0.01       -0.10      0.92 o 
  -6   5  11       13.59        6.37      5.78 o 
  -5   5  11        6.69        6.18      1.42 o 
  -4   5  11       12.21       11.10      1.41 o 
  -3   5  11        1.41        0.51      0.82 o 
  -2   5  11       31.09       29.11      2.03 o 
  -1   5  11       35.87       41.85      2.19 o 
   0   5  11       14.12       14.91      1.49 o 
   1   5  11      389.81      381.87      5.82 o 
   2   5  11       15.07       14.87      1.19 o 
   3   5  11       26.84       27.77      1.51 o 
   4   5  11       41.12       41.09      1.72 o 
   5   5  11      158.79      154.95      4.10 o 
   6   5  11        1.88        3.71      1.11 o 
   7   5  11        2.67        3.01      1.63 o 
   8   5  11      133.70      141.04     10.14 o 
   9   5  11        1.30        0.67      1.36 o 
  10   5  11        0.25       -0.19      2.05 o 
  -7   6  11        4.62        6.39      1.70 o 
  -6   6  11        5.74        6.99      1.78 o 
  -5   6  11        3.06        2.46      1.37 o 
  -4   6  11        0.01        0.07      0.91 o 
  -3   6  11       16.58       21.15      1.82 o 
  -2   6  11      137.20      137.14      3.71 o 
  -1   6  11       25.13       25.22      1.90 o 
   0   6  11        1.02        1.69      1.11 o 
   1   6  11       72.29       72.44      4.16 o 
   2   6  11       12.34       12.57      1.51 o 
   3   6  11        0.11       -0.10      0.63 o 
   4   6  11        3.81        4.57      0.86 o 
   5   6  11        2.03        5.47      1.51 o 
   6   6  11       17.30       21.65      2.40 o 
   7   6  11       87.93      100.12      3.52 o 
   8   6  11      675.42      579.50     87.11 o 
   9   6  11       33.44       36.72      4.83 o 
  10   6  11       27.02       32.31      3.17 o 
  11   6  11       18.76       16.64      3.29 o 
  -6   7  11       16.63       17.43      3.07 o 
  -5   7  11        7.34        6.44      1.39 o 
  -4   7  11        4.61        7.32      1.21 o 
  -3   7  11        2.80        3.20      0.99 o 
  -2   7  11        4.49        3.01      1.00 o 
  -1   7  11        4.21        5.20      1.63 o 
   0   7  11        0.32       -0.42      1.00 o 
   1   7  11       37.64       32.14      2.42 o 
   2   7  11      105.12      107.98      3.38 o 
   3   7  11        4.84        3.51      1.04 o 
   4   7  11       39.36       41.48      2.07 o 
   5   7  11       61.73       59.35      3.78 o 
   6   7  11       91.21       83.49      3.85 o 
   7   7  11      125.50      133.78      7.25 o 
   8   7  11        0.06       -0.37      2.23 o 
   9   7  11      100.26      104.63      3.90 o 
  10   7  11       35.41       35.05      2.75 o 
  11   7  11        3.62       11.45      3.08 o 
  -5   8  11       18.17       17.85      2.03 o 
  -4   8  11        1.70        2.81      1.04 o 
  -3   8  11        8.31        9.14      1.35 o 
  -2   8  11       10.69        8.13      1.32 o 
  -1   8  11       40.50       34.59      2.14 o 
   0   8  11       10.30        9.79      1.36 o 
   1   8  11      106.51      102.46      3.36 o 
   2   8  11        3.24        4.47      1.14 o 
   3   8  11        4.92        4.37      1.20 o 
   4   8  11       11.09       12.35      1.59 o 
   5   8  11        9.33        7.96      2.42 o 
   6   8  11        0.87        1.87      1.59 o 
   7   8  11       22.00       24.08      2.58 o 
   8   8  11       49.22       62.98      4.94 o 
   9   8  11        0.05        2.67      1.44 o 
  10   8  11       27.86       26.29      3.48 o 
  -5   9  11       37.64       40.43      2.96 o 
  -4   9  11       49.81       47.48      2.93 o 
  -3   9  11        6.89        9.28      1.42 o 
  -2   9  11       21.64       21.58      1.89 o 
  -1   9  11       15.70       15.54      1.69 o 
   0   9  11       14.49       13.49      1.82 o 
   1   9  11        0.93        0.99      0.84 o 
   2   9  11      133.87      135.59      6.56 o 
   3   9  11      256.24      241.54      5.44 o 
   4   9  11       48.92       47.06      2.61 o 
   5   9  11        4.41        4.25      1.38 o 
   6   9  11       12.75       19.68      2.52 o 
   7   9  11       17.67       19.59      2.58 o 
   8   9  11       68.90       80.50      5.82 o 
   9   9  11        0.51        1.60      2.02 o 
  10   9  11        6.09       10.41      2.70 o 
  -4  10  11        4.32        3.14      1.05 o 
  -3  10  11       36.82       32.17      2.30 o 
  -2  10  11        9.24        8.99      1.26 o 
  -1  10  11        0.37       -0.60      1.17 o 
   0  10  11      157.83      153.46      3.78 o 
   1  10  11       40.29       44.04      3.17 o 
   2  10  11        0.06       -0.81      0.81 o 
   3  10  11       82.03       86.58      3.50 o 
   4  10  11       16.69       17.80      1.94 o 
   5  10  11        4.06        1.39      1.20 o 
   6  10  11        6.03        5.10      1.37 o 
   7  10  11        2.79        2.85      1.79 o 
   8  10  11       72.63       84.40      6.07 o 
   9  10  11       31.66       32.56      3.95 o 
  10  10  11        4.22        4.89      2.16 o 
  -3  11  11        4.36        2.94      1.03 o 
  -2  11  11      216.73      206.06      4.53 o 
  -1  11  11        1.92        1.65      1.07 o 
   0  11  11      150.42      154.85      4.46 o 
   1  11  11        8.19        8.06      1.33 o 
   2  11  11       24.03       30.77      2.43 o 
   3  11  11        0.10        0.31      0.84 o 
   4  11  11        9.72       10.95      1.62 o 
   5  11  11       14.08       17.26      2.28 o 
   6  11  11       92.43       91.10      3.41 o 
   7  11  11      226.42      248.31      7.19 o 
   8  11  11      125.33      116.84      7.10 o 
   9  11  11        6.81        1.68      2.75 o 
  -1  12  11        1.20        0.80      0.97 o 
   0  12  11        3.07        1.57      0.84 o 
   1  12  11        2.09       -0.22      1.01 o 
   2  12  11       30.95       30.28      2.15 o 
   3  12  11        2.73        2.02      1.00 o 
   4  12  11        1.99        1.69      1.09 o 
   5  12  11        1.56        1.78      1.25 o 
   6  12  11        1.04        2.18      1.37 o 
   7  12  11        2.86        3.90      1.87 o 
   8  12  11        0.35        2.26      2.68 o 
   1  13  11      108.54      113.22      3.93 o 
   2  13  11       30.89       31.76      2.53 o 
   3  13  11        6.51        6.37      1.51 o 
   4  13  11        1.09        2.32      1.19 o 
   5  13  11       19.53       22.52      2.28 o 
   6  13  11        1.31        0.72      2.16 o 
   7  13  11       12.17       12.33      3.28 o 
  -2 -10  12       30.87       20.93      7.54 o 
  -1 -10  12        0.84        0.70      1.35 o 
   0 -10  12       36.10       40.94      3.41 o 
   1 -10  12       69.74       62.18      4.04 o 
  -4  -9  12        6.80        6.01      1.52 o 
  -3  -9  12       88.28       99.48      4.17 o 
  -2  -9  12       69.49       74.47      3.71 o 
  -1  -9  12       15.52       16.46      2.20 o 
   0  -9  12        6.64        7.51      1.72 o 
   1  -9  12        3.06        4.30      1.60 o 
   2  -9  12       14.54       10.00      2.01 o 
   3  -9  12      149.56      157.97      5.88 o 
  -5  -8  12       28.05       25.38      4.61 o 
  -4  -8  12       35.80       37.03      3.49 o 
  -3  -8  12        7.35        4.91      1.69 o 
  -2  -8  12       46.08       43.29      6.86 o 
  -1  -8  12       21.06       16.62      2.31 o 
   0  -8  12       48.45       46.08      3.08 o 
   1  -8  12       62.86       57.58      3.56 o 
   2  -8  12       47.58       45.25      3.38 o 
   3  -8  12       38.39       38.05      6.50 o 
   4  -8  12       66.69       67.72      8.63 o 
   5  -8  12        0.07        0.71      1.26 o 
  -6  -7  12        0.08       -2.08      3.13 o 
  -5  -7  12       30.66       17.80      4.12 o 
  -4  -7  12       22.97       22.99      2.81 o 
  -3  -7  12       12.73       12.97      1.65 o 
  -2  -7  12       35.98       38.69      2.35 o 
  -1  -7  12        4.84        3.35      1.19 o 
   0  -7  12       32.66       33.56      2.85 o 
   1  -7  12       27.23       24.65      2.49 o 
   2  -7  12      137.99      139.67      5.23 o 
   3  -7  12        6.57        6.07      2.19 o 
   4  -7  12        8.64       11.03      3.82 o 
   5  -7  12       91.65       93.28      4.43 o 
   6  -7  12        5.97        5.16      1.61 o 
  -7  -6  12        0.20       -4.01      4.24 o 
  -6  -6  12        2.44        7.84      2.42 o 
  -5  -6  12        1.66        2.26      3.45 o 
  -4  -6  12        1.83        1.22      1.40 o 
  -3  -6  12       48.53       36.19     12.10 o 
  -2  -6  12       28.12       27.66      2.33 o 
  -1  -6  12       20.09       20.63      1.90 o 
   0  -6  12        0.01       -0.15      0.83 o 
   1  -6  12      100.41      104.94      4.22 o 
   2  -6  12       84.62       87.39      3.94 o 
   3  -6  12       98.99       92.88      4.50 o 
   4  -6  12       56.09       64.55      3.59 o 
   5  -6  12       14.26       13.40      3.30 o 
   6  -6  12       15.54       14.71      3.87 o 
   7  -6  12        3.53        3.63      1.92 o 
  -7  -5  12        0.00       -0.14      2.63 o 
  -6  -5  12        4.43        3.54      3.13 o 
  -5  -5  12       21.93       20.88      4.22 o 
  -4  -5  12       76.92       82.17      6.24 o 
  -3  -5  12       50.07       49.42      3.50 o 
  -2  -5  12       15.64       14.47      1.60 o 
  -1  -5  12        9.50        9.81      1.50 o 
   0  -5  12        4.31        3.98      1.23 o 
   1  -5  12       72.04       70.71      2.70 o 
   2  -5  12       38.16       38.05      2.73 o 
   3  -5  12       60.26       60.87      3.27 o 
   4  -5  12        3.09        4.08      1.52 o 
   5  -5  12       21.98       26.34      4.88 o 
   6  -5  12        5.67        4.09      1.75 o 
   7  -5  12       43.00       51.16      3.56 o 
   8  -5  12       92.03       95.74      6.11 o 
  -7  -4  12        0.00       -1.70      1.93 o 
  -6  -4  12       17.78       22.43      3.33 o 
  -5  -4  12       58.19       62.88      8.58 o 
  -4  -4  12      152.26      158.00      6.72 o 
  -3  -4  12      263.85      276.37      7.64 o 
  -2  -4  12        1.66        2.37      1.57 o 
  -1  -4  12       81.10       84.91      2.97 o 
   0  -4  12        4.05        4.58      1.19 o 
   1  -4  12        3.17        3.30      1.09 o 
   2  -4  12      156.10      150.45      3.80 o 
   3  -4  12      125.06      128.17      4.61 o 
   4  -4  12        0.78        0.14      1.09 o 
   5  -4  12        9.28       11.99      1.97 o 
   6  -4  12       41.38       43.71      3.22 o 
   7  -4  12       53.90       59.84      3.58 o 
   8  -4  12      108.03      109.88      6.46 o 
  -8  -3  12       20.18       18.70      2.60 o 
  -7  -3  12        9.19       10.89      1.86 o 
  -6  -3  12       20.14       16.52      2.92 o 
  -5  -3  12       33.92       37.17      3.72 o 
  -4  -3  12       74.20       73.04      3.28 o 
  -3  -3  12        7.98       12.73      2.45 o 
  -2  -3  12        2.06        3.16      1.55 o 
  -1  -3  12      267.90      258.38      4.15 o 
   0  -3  12       84.44       75.94      2.76 o 
   1  -3  12      226.69      238.62      5.04 o 
   2  -3  12        0.50       -0.69      0.73 o 
   3  -3  12       76.10       75.45      5.70 o 
   4  -3  12       45.37       44.74      3.00 o 
   5  -3  12       71.00       71.10      3.53 o 
   6  -3  12       60.74       64.72      5.32 o 
   7  -3  12       66.29       75.53      6.83 o 
   8  -3  12       14.11       16.57      3.25 o 
   9  -3  12        6.23        8.80      1.96 o 
  -8  -2  12        5.28        8.74      1.94 o 
  -7  -2  12       51.21       47.02      4.37 o 
  -6  -2  12        1.94        2.14      1.65 o 
  -5  -2  12        9.79        8.79      1.65 o 
  -4  -2  12       12.38       12.57      1.48 o 
  -3  -2  12       92.36       88.61      2.85 o 
  -2  -2  12       15.46       16.64      1.95 o 
  -1  -2  12      182.52      183.21     10.94 o 
   0  -2  12       45.26       45.05      2.18 o 
   1  -2  12        0.51        0.57      1.61 o 
   2  -2  12      117.62      110.28      2.76 o 
   3  -2  12       87.10       88.77      2.92 o 
   4  -2  12        0.31       -0.46      1.21 o 
   5  -2  12        0.00       -0.58      1.10 o 
   6  -2  12       16.73       17.40      2.15 o 
   7  -2  12        4.98        3.93      1.20 o 
   8  -2  12      177.85      184.54      4.80 o 
   9  -2  12       42.61       53.94      3.47 o 
  -8  -1  12       73.22       83.38      4.28 o 
  -7  -1  12       75.63       82.92      9.16 o 
  -6  -1  12       85.46       84.86      4.97 o 
  -5  -1  12      203.84      203.05      6.18 o 
  -4  -1  12        1.95        2.70      0.92 o 
  -3  -1  12      116.25      119.10      3.25 o 
  -2  -1  12       16.22       18.68      1.69 o 
  -1  -1  12       15.06       14.75      2.80 o 
   0  -1  12        8.14        7.00      1.82 o 
   1  -1  12       41.37       38.37      2.01 o 
   2  -1  12       96.72       95.72      3.22 o 
   3  -1  12       89.99       93.48      2.54 o 
   4  -1  12       42.24       37.96      1.80 o 
   5  -1  12        6.91        6.76      0.98 o 
   6  -1  12      147.19      149.79      4.41 o 
   7  -1  12       25.85       28.29      2.15 o 
   8  -1  12       21.46       29.56      2.81 o 
   9  -1  12      137.01      143.46      7.27 o 
  10  -1  12        4.00        3.05      2.33 o 
  -8   0  12        0.16        2.12      1.52 o 
  -7   0  12       15.89       15.90      2.28 o 
  -6   0  12       18.37       19.55      2.39 o 
  -5   0  12       14.37       19.21      2.31 o 
  -4   0  12      110.78      123.15      4.60 o 
  -3   0  12       19.77       16.22      1.54 o 
  -2   0  12       74.26       67.20      2.45 o 
  -1   0  12       35.96       32.12      1.71 o 
   0   0  12       33.68       37.03      1.85 o 
   1   0  12        0.02       -0.23      1.14 o 
   2   0  12      137.76      137.81      3.50 o 
   3   0  12       49.89       50.75      2.29 o 
   4   0  12       99.11       91.83      2.99 o 
   5   0  12        2.96        2.19      0.99 o 
   6   0  12        9.99       11.46      1.34 o 
   7   0  12        4.51        6.39      1.56 o 
   8   0  12       60.94       60.02      3.32 o 
   9   0  12       29.22       20.99      3.66 o 
  10   0  12      160.72      172.32      8.16 o 
  -8   1  12        2.35        1.68      1.22 o 
  -7   1  12        1.43        2.50      1.30 o 
  -6   1  12        1.23        1.53      1.22 o 
  -5   1  12        2.10        2.70      2.32 o 
  -4   1  12        3.94        4.31      1.09 o 
  -3   1  12       27.53       27.26      2.02 o 
  -2   1  12       44.33       39.94      2.24 o 
  -1   1  12       13.74       12.28      1.37 o 
   0   1  12        3.08        2.90      0.74 o 
   1   1  12        5.43        6.84      0.86 o 
   2   1  12      126.46      119.09      3.03 o 
   3   1  12       72.50       64.33      2.43 o 
   4   1  12       26.23       24.59      2.07 o 
   5   1  12       20.46       19.33      1.71 o 
   6   1  12        8.14        8.52      1.33 o 
   7   1  12       68.94       65.86      3.28 o 
   8   1  12       14.87       18.04      2.52 o 
   9   1  12        4.04        4.33      2.30 o 
  10   1  12       15.41       15.35      3.20 o 
  -7   2  12        8.82        9.51      1.70 o 
  -6   2  12        3.56        1.31      1.06 o 
  -5   2  12       51.30       46.67      3.03 o 
  -4   2  12        6.19        4.75      1.09 o 
  -3   2  12        2.91        3.34      1.05 o 
  -2   2  12        0.01       -0.02      0.77 o 
  -1   2  12      125.00      131.54      3.83 o 
   0   2  12       87.78       89.31      2.41 o 
   1   2  12       78.78       66.61      2.08 o 
   2   2  12       46.87       38.85      2.23 o 
   3   2  12       85.86       88.76      2.64 o 
   4   2  12        2.36        0.90      0.91 o 
   5   2  12      112.42      104.68      3.17 o 
   6   2  12       37.11       34.89      2.57 o 
   7   2  12        6.51        5.73      2.79 o 
   8   2  12       58.82       60.89      3.24 o 
   9   2  12        6.60       13.20      2.68 o 
  10   2  12        0.02        0.77      1.72 o 
  11   2  12       29.26       30.73      4.15 o 
  -7   3  12        4.25        4.72      1.39 o 
  -6   3  12       17.15        8.19      6.06 o 
  -5   3  12        0.25        2.51      2.59 o 
  -4   3  12        0.32        0.36      0.80 o 
  -3   3  12        3.00        4.22      1.15 o 
  -2   3  12        2.69        3.65      1.07 o 
  -1   3  12       52.17       49.47      2.55 o 
   0   3  12        0.87        0.23      0.82 o 
   1   3  12       21.08       21.70      1.61 o 
   2   3  12      149.86      149.19      3.07 o 
   3   3  12       16.05       16.62      2.41 o 
   4   3  12      101.96       99.35      3.44 o 
   5   3  12       31.88       34.47      2.01 o 
   6   3  12       93.61       96.50      5.87 o 
   7   3  12       13.59       14.29      1.62 o 
   8   3  12       71.41       73.28      2.68 o 
   9   3  12       81.85       85.01      5.35 o 
  10   3  12        0.00       -1.25      1.57 o 
  11   3  12       25.67       20.73      3.26 o 
  -7   4  12       17.99       17.80      2.49 o 
  -6   4  12       99.60       88.62      7.05 o 
  -5   4  12       63.60       63.89      3.28 o 
  -4   4  12       93.37       98.50      3.32 o 
  -3   4  12       27.57       34.13      2.17 o 
  -2   4  12        3.85        4.94      1.17 o 
  -1   4  12        0.02        0.50      0.89 o 
   0   4  12       42.74       48.44      4.75 o 
   1   4  12       68.58       75.69      2.52 o 
   2   4  12      329.80      318.53      6.26 o 
   3   4  12      118.06      112.48      2.87 o 
   4   4  12      259.89      259.69      6.85 o 
   5   4  12        6.91        5.29      1.74 o 
   6   4  12       65.48       65.97      4.55 o 
   7   4  12        2.18        4.02      1.49 o 
   8   4  12       40.99       47.87      2.59 o 
   9   4  12       39.68       36.30      3.98 o 
  10   4  12       33.45       36.00      4.04 o 
  11   4  12      129.63      126.39      6.82 o 
  -6   5  12        9.71       11.50      5.13 o 
  -5   5  12        0.88        0.53      1.38 o 
  -4   5  12       10.35        6.21      1.46 o 
  -3   5  12       59.86       68.53      3.13 o 
  -2   5  12       22.16       22.31      1.92 o 
  -1   5  12      147.91      148.21      4.00 o 
   0   5  12       78.51       83.12      3.02 o 
   1   5  12       70.64       76.32      2.85 o 
   2   5  12      150.21      156.77      3.60 o 
   3   5  12       31.42       34.89      2.02 o 
   4   5  12      188.59      183.00      3.91 o 
   5   5  12       27.89       30.42      2.84 o 
   6   5  12      102.17      103.83      4.31 o 
   7   5  12        2.90        3.03      1.47 o 
   8   5  12        0.98       -0.46      1.04 o 
   9   5  12       67.04       71.80      3.30 o 
  10   5  12       28.47       24.48      3.59 o 
  11   5  12        2.91        3.55      2.33 o 
  -6   6  12        8.28        5.55      5.34 o 
  -5   6  12       20.53       21.27      2.33 o 
  -4   6  12       20.62       22.48      1.95 o 
  -3   6  12       25.27       25.89      2.07 o 
  -2   6  12       25.73       24.86      2.01 o 
  -1   6  12      224.86      217.06      5.00 o 
   0   6  12       50.73       51.79      2.53 o 
   1   6  12        4.59        5.62      1.20 o 
   2   6  12       64.04       69.50      2.82 o 
   3   6  12      137.74      138.59      3.45 o 
   4   6  12       16.09       14.25      1.46 o 
   5   6  12       36.06       34.12      2.56 o 
   6   6  12       69.29       79.17      4.12 o 
   7   6  12        2.49        2.69      2.73 o 
   8   6  12        0.14       -0.21      1.34 o 
   9   6  12       16.09       17.84      2.12 o 
  10   6  12        0.56        1.66      2.30 o 
  11   6  12        4.44        1.83      2.36 o 
  -5   7  12       34.12       38.27      3.16 o 
  -4   7  12        2.65        4.40      1.50 o 
  -3   7  12        1.32        2.16      0.95 o 
  -2   7  12        2.92        1.82      1.44 o 
  -1   7  12        0.67        0.86      0.93 o 
   0   7  12       60.93       61.44      3.01 o 
   1   7  12        0.36        0.50      1.00 o 
   2   7  12        0.14        0.23      0.80 o 
   3   7  12       24.97       29.96      2.23 o 
   4   7  12       53.71       52.92      2.35 o 
   5   7  12        9.94        6.13      1.93 o 
   6   7  12       72.36       72.50      5.31 o 
   7   7  12       64.12       57.81      6.05 o 
   8   7  12        4.27        2.84      1.57 o 
   9   7  12      189.07      188.20      7.82 o 
  10   7  12        6.74        8.32      2.33 o 
  -5   8  12       24.15       17.91      2.46 o 
  -4   8  12       43.84       44.43      6.22 o 
  -3   8  12       16.62       15.74      2.39 o 
  -2   8  12        0.88        0.50      0.93 o 
  -1   8  12        0.17       -0.91      1.29 o 
   0   8  12       28.61       29.85      3.38 o 
   1   8  12       35.11       33.52      2.41 o 
   2   8  12       55.99       53.73      3.02 o 
   3   8  12       10.31        6.74      1.39 o 
   4   8  12        1.88        2.15      1.87 o 
   5   8  12        3.51        4.63      1.27 o 
   6   8  12       41.68       42.00      3.32 o 
   7   8  12        5.15        7.45      2.31 o 
   8   8  12        4.23        6.25      2.24 o 
   9   8  12       15.80       13.96      2.93 o 
  10   8  12       13.66       14.33      2.83 o 
  -4   9  12        5.64        5.42      1.44 o 
  -3   9  12        0.04        0.00      0.86 o 
  -2   9  12       12.83       11.16      1.61 o 
  -1   9  12       19.40       20.89      2.01 o 
   0   9  12       29.95       28.88      2.85 o 
   1   9  12       29.86       32.25      2.82 o 
   2   9  12        0.00        1.70      1.03 o 
   3   9  12       25.70       22.69      2.11 o 
   4   9  12       31.72       30.17      4.23 o 
   5   9  12       31.35       26.88      2.53 o 
   6   9  12        0.07        1.82      2.37 o 
   7   9  12       29.89       26.79      2.95 o 
   8   9  12        5.42        7.36      2.14 o 
   9   9  12        3.00        5.19      2.55 o 
  -3  10  12        1.60        1.77      1.04 o 
  -2  10  12       36.75       36.33      2.51 o 
  -1  10  12        0.01        0.01      0.95 o 
   0  10  12        1.19        0.16      0.89 o 
   1  10  12       82.97       83.72      3.30 o 
   2  10  12        3.40        5.38      1.31 o 
   3  10  12        1.27       -0.70      1.07 o 
   4  10  12       60.30       60.13      4.93 o 
   5  10  12       99.43       99.06      6.41 o 
   6  10  12       83.12       83.82      4.24 o 
   7  10  12        4.00        3.95      2.12 o 
   8  10  12        0.00        0.93      2.45 o 
   9  10  12       77.37       83.25      5.29 o 
  -1  11  12       27.12       21.13      2.03 o 
   0  11  12       41.17       37.38      2.63 o 
   1  11  12        4.18        3.27      1.13 o 
   2  11  12        9.72       16.26      1.90 o 
   3  11  12       12.81       13.80      3.38 o 
   4  11  12       55.37       54.99      3.43 o 
   5  11  12       40.60       36.03      8.17 o 
   6  11  12       44.66       51.51      3.67 o 
   7  11  12        0.71        3.62      2.41 o 
   8  11  12        8.11       13.64      3.59 o 
   0  12  12       36.91       41.03      2.89 o 
   1  12  12        9.87       11.35      1.52 o 
   2  12  12        1.95        2.28      1.31 o 
   3  12  12        3.46        1.59      1.15 o 
   4  12  12        4.35        2.37      1.42 o 
   5  12  12        0.97       -0.14      1.65 o 
   6  12  12        2.09        0.45      1.37 o 
   7  12  12       76.95       92.72      4.67 o 
  -1  -9  13       73.30       76.63      8.40 o 
   0  -9  13        3.51        5.87      1.54 o 
  -3  -8  13       94.98       94.93      4.38 o 
  -2  -8  13       22.54       17.68      3.66 o 
  -1  -8  13       10.61        7.87      1.73 o 
   0  -8  13       90.69       91.90      4.19 o 
   1  -8  13       11.47       11.23      1.87 o 
   2  -8  13       12.39       13.26      2.13 o 
   3  -8  13       19.45       20.38      2.68 o 
  -5  -7  13        3.54       -1.87      2.97 o 
  -4  -7  13       35.43       34.77      5.00 o 
  -3  -7  13        6.51       12.45      2.41 o 
  -2  -7  13        0.05        0.74      1.08 o 
  -1  -7  13       12.86       19.71      3.71 o 
   0  -7  13       26.10       23.86      2.73 o 
   1  -7  13       29.74       30.26      2.85 o 
   2  -7  13       43.86       48.94      6.54 o 
   3  -7  13        2.52        4.40      1.47 o 
   4  -7  13       17.48       15.71      2.37 o 
   5  -7  13        1.50        0.66      1.39 o 
  -5  -6  13        5.19        1.24      3.25 o 
  -4  -6  13       26.52       30.14      4.94 o 
  -3  -6  13        2.17        2.55      1.67 o 
  -2  -6  13        0.88        1.88      1.14 o 
  -1  -6  13      121.62      118.73      5.03 o 
   0  -6  13        6.78        5.87      1.49 o 
   1  -6  13       40.00       38.99      2.88 o 
   2  -6  13       65.67       65.31     10.28 o 
   3  -6  13       23.24       27.89      4.16 o 
   4  -6  13       35.87       36.36      3.23 o 
   5  -6  13       53.46       54.40      3.75 o 
   6  -6  13       13.42        9.80      2.07 o 
  -6  -5  13       12.99        9.81      5.65 o 
  -5  -5  13        1.31        0.92      3.61 o 
  -4  -5  13       16.91       17.18      4.36 o 
  -3  -5  13        2.27        1.14      2.93 o 
  -2  -5  13        7.94        2.82      4.94 o 
  -1  -5  13       71.22       74.69      3.63 o 
   0  -5  13        0.70        0.61      1.01 o 
   1  -5  13       18.71       19.08      1.77 o 
   2  -5  13        0.39        0.18      1.36 o 
   3  -5  13       36.62       41.67      3.42 o 
   4  -5  13        5.49        6.73      1.67 o 
   5  -5  13       50.08       52.94      3.69 o 
   6  -5  13      137.14      142.61      5.44 o 
   7  -5  13       67.40       66.46      3.91 o 
  -6  -4  13       41.27       39.50      4.11 o 
  -5  -4  13        3.33        4.75      2.17 o 
  -4  -4  13        1.85        4.48      1.78 o 
  -3  -4  13       82.14       83.64      4.49 o 
  -2  -4  13       64.20       62.63      3.99 o 
  -1  -4  13        1.19        0.86      0.81 o 
   0  -4  13       80.65       90.98      3.17 o 
   1  -4  13       26.34       25.25      2.03 o 
   2  -4  13       10.45        8.74      1.33 o 
   3  -4  13        4.39        4.61      1.42 o 
   4  -4  13        0.46        0.93      1.06 o 
   5  -4  13        9.26        8.65      1.80 o 
   6  -4  13      257.14      265.19      7.50 o 
   7  -4  13        6.95        6.25      1.74 o 
  -6  -3  13       38.13       42.71      7.24 o 
  -5  -3  13        4.43        2.20      3.86 o 
  -4  -3  13       10.55       12.21      1.91 o 
  -3  -3  13       49.47       48.27      3.94 o 
  -2  -3  13      170.18      173.12      6.16 o 
  -1  -3  13      114.74      120.76     10.56 o 
   0  -3  13        3.36        5.70      1.23 o 
   1  -3  13       19.39       20.13      1.48 o 
   2  -3  13       98.30      101.39      3.30 o 
   3  -3  13       18.42       20.95      2.31 o 
   4  -3  13       20.88       21.44      2.36 o 
   5  -3  13        0.21        0.59      2.06 o 
   6  -3  13       34.09       41.38      3.33 o 
   7  -3  13      131.49      138.70      4.25 o 
   8  -3  13       12.90       18.99      2.03 o 
  -7  -2  13        0.07        2.03      1.58 o 
  -6  -2  13       47.71       49.97      7.81 o 
  -5  -2  13       26.61       27.09      2.49 o 
  -4  -2  13       11.38       11.26      1.94 o 
  -3  -2  13        5.79        5.39      1.62 o 
  -2  -2  13        7.35        7.47      2.01 o 
  -1  -2  13       28.71       29.33      3.15 o 
   0  -2  13      187.34      192.20      6.20 o 
   1  -2  13       56.65       50.85      2.41 o 
   2  -2  13       11.89       12.41      1.46 o 
   3  -2  13       18.11       17.81      1.48 o 
   4  -2  13       35.65       37.84      1.85 o 
   5  -2  13        8.53       12.70      1.50 o 
   6  -2  13      146.19      152.76      4.25 o 
   7  -2  13      306.54      312.89      6.55 o 
   8  -2  13       46.76       46.92      3.42 o 
   9  -2  13       19.15       12.70      3.16 o 
  -7  -1  13       18.62       15.20      4.53 o 
  -6  -1  13        2.33        3.51      1.52 o 
  -5  -1  13      125.43      142.66      6.13 o 
  -4  -1  13       17.18       20.78      1.85 o 
  -3  -1  13       80.92       72.43      3.70 o 
  -2  -1  13       80.37       85.37      3.51 o 
  -1  -1  13       14.08       14.86      2.45 o 
   0  -1  13      154.12      158.00      5.68 o 
   1  -1  13       20.08       16.59      2.34 o 
   2  -1  13      174.91      161.06      4.01 o 
   3  -1  13       22.61       16.35      1.66 o 
   4  -1  13       15.01       15.75      1.67 o 
   5  -1  13       19.08       19.99      1.76 o 
   6  -1  13       14.11       17.11      4.59 o 
   7  -1  13      144.17      147.04      5.19 o 
   8  -1  13        0.75        1.89      2.34 o 
   9  -1  13        1.31       -1.74      1.87 o 
  -7   0  13       65.54       74.77      4.11 o 
  -6   0  13        8.63        7.63      1.90 o 
  -5   0  13       12.32       15.94      2.29 o 
  -4   0  13      117.33      123.51      6.95 o 
  -3   0  13       44.62       44.61      2.31 o 
  -2   0  13       83.31       88.01      5.00 o 
  -1   0  13       53.18       58.38      2.56 o 
   0   0  13      199.76      195.59      6.42 o 
   1   0  13       92.00       90.70      7.31 o 
   2   0  13       29.65       29.93      1.91 o 
   3   0  13       13.26       11.24      1.46 o 
   4   0  13       65.32       63.58      3.39 o 
   5   0  13        0.03        0.32      0.98 o 
   6   0  13       51.86       56.23      2.41 o 
   7   0  13        3.69        4.04      1.46 o 
   8   0  13       11.47        7.49      1.64 o 
   9   0  13        0.02        0.24      1.82 o 
  -7   1  13        2.32        3.04      1.56 o 
  -6   1  13       11.21        7.01      1.70 o 
  -5   1  13        0.55        0.45      1.11 o 
  -4   1  13        0.38        1.80      2.22 o 
  -3   1  13       58.59       62.89      2.76 o 
  -2   1  13       20.14       19.56      1.71 o 
  -1   1  13        8.96       10.99      1.36 o 
   0   1  13        3.64        3.29      1.01 o 
   1   1  13       13.21       13.08      2.71 o 
   2   1  13        8.21        7.66      1.88 o 
   3   1  13       16.58       14.65      1.82 o 
   4   1  13        6.10        4.90      1.98 o 
   5   1  13       21.90       24.66      3.49 o 
   6   1  13       41.55       47.46      2.41 o 
   7   1  13       13.03        2.83      2.78 o 
   8   1  13       20.36       20.23      2.34 o 
   9   1  13       15.63       15.39      2.76 o 
  10   1  13        7.87       12.69      2.70 o 
  -6   2  13       23.48       21.45      7.38 o 
  -5   2  13        1.96        1.59      1.25 o 
  -4   2  13        0.34        0.38      1.02 o 
  -3   2  13       52.90       51.11      2.70 o 
  -2   2  13       56.62       55.19      2.67 o 
  -1   2  13        2.47        3.29      1.47 o 
   0   2  13        0.03       -0.21      0.80 o 
   1   2  13       15.61       15.58      1.53 o 
   2   2  13        1.65        1.95      1.56 o 
   3   2  13       29.92       26.50      2.86 o 
   4   2  13       41.49       35.83      2.06 o 
   5   2  13      109.35      104.37     11.14 o 
   6   2  13        5.12        4.67      1.25 o 
   7   2  13       94.00       93.83      3.11 o 
   8   2  13        6.53        7.54      3.02 o 
   9   2  13       23.79       22.52      3.42 o 
  10   2  13       66.06       72.24      4.94 o 
  -6   3  13        0.06        1.16      1.22 o 
  -5   3  13        9.72        8.76      1.74 o 
  -4   3  13        0.03        0.73      0.93 o 
  -3   3  13       10.38       12.44      1.63 o 
  -2   3  13       43.97       46.32      2.63 o 
  -1   3  13       12.01       16.83      1.76 o 
   0   3  13      141.72      141.99      3.68 o 
   1   3  13       47.02       50.20      2.24 o 
   2   3  13       15.70       19.07      1.62 o 
   3   3  13        9.52        9.78      2.13 o 
   4   3  13       14.80       13.32      2.27 o 
   5   3  13       20.69       21.59      1.78 o 
   6   3  13       17.45       19.40      2.52 o 
   7   3  13      192.77      193.49      4.54 o 
   8   3  13       82.71       88.75      3.00 o 
   9   3  13        8.04       11.65      2.78 o 
  10   3  13        3.73        2.78      1.77 o 
  -6   4  13        7.04        7.88      1.67 o 
  -5   4  13       34.33       34.82      2.96 o 
  -4   4  13        7.94        4.82      1.41 o 
  -3   4  13        3.16        2.41      1.12 o 
  -2   4  13        5.50        6.25      2.27 o 
  -1   4  13        0.07       -0.70      1.14 o 
   0   4  13      140.17      144.07      5.05 o 
   1   4  13       89.38       85.57      2.80 o 
   2   4  13      443.44      454.18      6.85 o 
   3   4  13       11.49       12.93      1.87 o 
   4   4  13       31.96       26.68      2.90 o 
   5   4  13       22.32       24.13      4.87 o 
   6   4  13       51.50       58.20      3.44 o 
   7   4  13      151.23      143.11      4.09 o 
   8   4  13        7.96        7.97      1.43 o 
   9   4  13        4.97        6.60      2.54 o 
  10   4  13        3.19        2.62      2.19 o 
  -5   5  13       62.46       63.01      3.44 o 
  -4   5  13       11.31       10.52      1.83 o 
  -3   5  13        2.15        0.77      0.98 o 
  -2   5  13        5.44        4.67      1.19 o 
  -1   5  13       15.38       19.68      1.91 o 
   0   5  13       67.98       62.34      4.43 o 
   1   5  13        6.41        8.47      1.42 o 
   2   5  13       94.87       92.77      2.93 o 
   3   5  13       70.12       72.20      2.63 o 
   4   5  13      146.61      150.69      5.44 o 
   5   5  13       36.96       38.79      4.69 o 
   6   5  13        3.30        1.21      1.72 o 
   7   5  13        9.22       13.05      2.91 o 
   8   5  13        0.18       -0.41      1.23 o 
   9   5  13       34.93       33.03      2.58 o 
  10   5  13       65.06       68.08      4.87 o 
  -5   6  13        2.64        3.15      3.16 o 
  -4   6  13       44.44       39.35      3.10 o 
  -3   6  13       39.76       37.75      2.54 o 
  -2   6  13       19.58       21.28      2.01 o 
  -1   6  13        0.10        0.46      1.46 o 
   0   6  13      117.57      123.37      5.09 o 
   1   6  13        2.99        2.20      1.13 o 
   2   6  13        0.93        1.06      1.64 o 
   3   6  13        3.42        3.37      1.61 o 
   4   6  13       15.49       17.12      1.87 o 
   5   6  13        7.06        8.78      2.11 o 
   6   6  13       53.84       47.36      3.59 o 
   7   6  13       85.18       90.03      5.51 o 
   8   6  13        3.47        5.09      1.73 o 
   9   6  13       27.67       26.47      3.49 o 
  10   6  13        1.86       -2.13      2.13 o 
  -4   7  13        0.99        0.16      1.31 o 
  -3   7  13       40.96       43.74      2.57 o 
  -2   7  13        0.48        0.44      0.95 o 
  -1   7  13        0.43        0.28      0.95 o 
   0   7  13       38.11       38.46      4.32 o 
   1   7  13       31.54       32.29      2.67 o 
   2   7  13       56.66       52.93      3.42 o 
   3   7  13       21.67       16.67      1.88 o 
   4   7  13        5.81        4.02      1.63 o 
   5   7  13      118.05      121.95      5.05 o 
   6   7  13       20.05       22.38      6.44 o 
   7   7  13      170.84      187.86     10.11 o 
   8   7  13        1.52        2.05      1.53 o 
   9   7  13        7.25       12.70      2.78 o 
  -3   8  13        9.23        7.45      1.93 o 
  -2   8  13       86.29       91.68      3.43 o 
  -1   8  13       32.80       27.36      2.26 o 
   0   8  13        4.25        4.22      1.20 o 
   1   8  13       30.72       31.98      2.45 o 
   2   8  13       11.75       11.75      3.11 o 
   3   8  13        5.21        4.71      1.21 o 
   4   8  13       26.42       27.41      2.01 o 
   5   8  13        0.37        3.00      1.87 o 
   6   8  13        6.03        7.45      2.06 o 
   7   8  13        4.00        7.75      1.96 o 
   8   8  13        3.73        2.75      1.45 o 
   9   8  13        3.31        7.47      2.29 o 
  -2   9  13        1.24        1.59      1.01 o 
  -1   9  13       28.53       32.53      2.44 o 
   0   9  13        6.21        3.99      1.27 o 
   1   9  13       34.83       28.48      2.29 o 
   2   9  13        7.99        5.05      1.35 o 
   3   9  13       12.34       13.91      1.83 o 
   4   9  13        7.79        7.14      1.49 o 
   5   9  13       27.73       26.44      2.32 o 
   6   9  13       10.95       12.07      2.38 o 
   7   9  13        6.78        6.90      2.04 o 
   8   9  13        0.00        1.65      1.56 o 
  -1  10  13        0.01        0.01      0.93 o 
   0  10  13        4.86        5.42      1.39 o 
   1  10  13        0.82        0.87      1.08 o 
   2  10  13        2.07        2.08      1.18 o 
   3  10  13      108.56       99.82      3.77 o 
   4  10  13       64.40       64.10      4.49 o 
   5  10  13       19.54       17.36      2.36 o 
   6  10  13        1.84        1.11      3.46 o 
   7  10  13        3.89        2.82      1.80 o 
   8  10  13       13.08       10.26      2.94 o 
   0  11  13        0.27       -0.82      1.20 o 
   1  11  13        0.98        0.78      1.04 o 
   2  11  13        0.32        0.65      1.07 o 
   3  11  13        5.78        3.61      1.39 o 
   4  11  13       10.67       15.77      3.75 o 
   5  11  13        4.13        4.80      1.65 o 
   6  11  13       37.70       41.28      3.80 o 
  -2  -7  14       43.60       42.90      3.53 o 
  -1  -7  14      153.10      171.07      5.58 o 
   0  -7  14        0.65        0.13      1.16 o 
   1  -7  14        6.42        7.06      1.97 o 
   2  -7  14        6.28        9.42      2.92 o 
   3  -7  14       15.85       15.87      3.66 o 
  -3  -6  14        1.49        2.09      2.11 o 
  -2  -6  14       14.60       11.53      2.35 o 
  -1  -6  14        5.61        5.01      2.15 o 
   0  -6  14       75.45       78.68      4.61 o 
   1  -6  14        1.82        3.50      1.46 o 
   2  -6  14        0.03        0.41      1.30 o 
   3  -6  14        7.32        9.17      2.19 o 
   4  -6  14       21.00       22.82      3.05 o 
  -4  -5  14       17.99       16.59      4.18 o 
  -3  -5  14       14.17       15.77      2.66 o 
  -2  -5  14       34.27       39.21      5.05 o 
  -1  -5  14        0.01       -0.04      1.48 o 
   0  -5  14       21.40       22.95      1.63 o 
   1  -5  14        5.31        5.44      1.32 o 
   2  -5  14        0.71        1.60      1.27 o 
   3  -5  14       10.31       16.23      2.27 o 
   4  -5  14       33.78       30.98      2.86 o 
   5  -5  14       44.91       43.90      3.34 o 
  -5  -4  14       23.63       20.15      5.17 o 
  -4  -4  14       13.36       19.81      4.91 o 
  -3  -4  14       74.56       78.49      6.46 o 
  -2  -4  14       27.97       35.48      3.42 o 
  -1  -4  14        0.72        2.35      1.36 o 
   0  -4  14       24.80       25.08      1.96 o 
   1  -4  14        9.55        8.12      1.20 o 
   2  -4  14        7.80        6.70      1.32 o 
   3  -4  14        2.11        1.49      1.52 o 
   4  -4  14      138.58      150.08      6.99 o 
   5  -4  14       45.35       45.49      3.20 o 
   6  -4  14       50.37       51.60      2.80 o 
  -5  -3  14        1.41        2.22      2.40 o 
  -4  -3  14       38.87       34.60      5.78 o 
  -3  -3  14        0.18        2.47      1.74 o 
  -2  -3  14       57.81       52.24      4.14 o 
  -1  -3  14       12.59       12.00      2.42 o 
   0  -3  14        0.82        0.09      1.53 o 
   1  -3  14        1.60        0.60      1.08 o 
   2  -3  14       16.89       17.65      1.49 o 
   3  -3  14       38.07       43.11      2.00 o 
   4  -3  14      106.32      114.68      7.30 o 
   5  -3  14       29.96       34.24      2.55 o 
   6  -3  14       20.39       21.83      1.99 o 
   7  -3  14       45.11       50.91      3.18 o 
  -5  -2  14        4.07        1.36      2.14 o 
  -4  -2  14       33.38       33.68      3.63 o 
  -3  -2  14        8.45       11.50      2.49 o 
  -2  -2  14      256.55      268.22      7.96 o 
  -1  -2  14       58.24       52.41      4.05 o 
   0  -2  14        0.03       -0.36      2.26 o 
   1  -2  14       25.22       22.55      3.65 o 
   2  -2  14        1.49        3.29      1.81 o 
   3  -2  14       10.85       10.82      1.55 o 
   4  -2  14      130.22      134.29      4.81 o 
   5  -2  14      114.29      121.21      7.46 o 
   6  -2  14       26.57       28.91      2.75 o 
   7  -2  14       39.42       44.25      3.09 o 
   8  -2  14      100.53      113.02      4.85 o 
  -5  -1  14        0.89       -0.37      1.15 o 
  -4  -1  14        0.11        2.90      1.99 o 
  -3  -1  14       43.06       50.80      3.34 o 
  -2  -1  14       63.61       66.99      4.25 o 
  -1  -1  14        8.15       12.24      2.49 o 
   0  -1  14        1.53       -0.64      1.47 o 
   1  -1  14       32.95       33.95      3.27 o 
   2  -1  14        1.95        1.73      1.18 o 
   3  -1  14        1.95        2.22      1.14 o 
   4  -1  14        0.09        0.16      0.99 o 
   5  -1  14      195.67      208.10      6.87 o 
   6  -1  14       18.99       25.28      4.06 o 
   7  -1  14        7.98        6.03      1.67 o 
   8  -1  14        2.67        3.70      1.50 o 
  -5   0  14      126.18      134.95      5.33 o 
  -4   0  14        4.70        3.87      1.49 o 
  -3   0  14       67.63       65.75      4.34 o 
  -2   0  14      305.55      316.41      6.99 o 
  -1   0  14        0.02       -0.09      1.60 o 
   0   0  14       15.50       14.29      4.59 o 
   1   0  14       18.14       18.40      2.66 o 
   2   0  14      109.69      108.68      6.99 o 
   3   0  14      147.35      151.51      3.88 o 
   4   0  14       42.24       40.81      2.33 o 
   5   0  14       83.43       87.83      3.09 o 
   6   0  14        0.25        0.81      1.24 o 
   7   0  14       37.31       44.04      5.27 o 
   8   0  14       31.49       32.74      3.56 o 
  -5   1  14       40.51       40.50      3.41 o 
  -4   1  14       47.21       42.68      4.46 o 
  -3   1  14        4.43        4.42      1.31 o 
  -2   1  14        7.32        8.93      1.34 o 
  -1   1  14      169.36      175.84      5.06 o 
   0   1  14        3.00        1.46      1.83 o 
   1   1  14       31.36       29.92      3.18 o 
   2   1  14       29.90       30.52      4.53 o 
   3   1  14       21.80       20.56      2.61 o 
   4   1  14       37.53       36.36      2.95 o 
   5   1  14       14.84       17.62      1.79 o 
   6   1  14        0.04       -0.95      1.00 o 
   7   1  14       19.02       15.79      2.18 o 
   8   1  14       41.54       43.19      3.17 o 
   9   1  14        1.14       -0.26      1.51 o 
  -5   2  14        3.10        2.21      1.32 o 
  -4   2  14       76.26       78.16      3.97 o 
  -3   2  14       17.88       11.80      1.63 o 
  -2   2  14        8.48        5.95      1.31 o 
  -1   2  14        0.41       -1.14      1.14 o 
   0   2  14       25.28       23.96      2.18 o 
   1   2  14        2.09        0.70      1.91 o 
   2   2  14        7.93        6.34      3.99 o 
   3   2  14        7.57        7.98      2.05 o 
   4   2  14        7.10        5.75      1.86 o 
   5   2  14        4.62        2.28      1.04 o 
   6   2  14        7.81        7.66      1.43 o 
   7   2  14        6.84        9.44      1.48 o 
   8   2  14       35.69       39.35      5.77 o 
   9   2  14        0.24        1.30      1.94 o 
  -5   3  14        0.06        0.25      1.05 o 
  -4   3  14        5.24        6.74      1.66 o 
  -3   3  14        2.82        1.29      1.08 o 
  -2   3  14       88.26       92.41      3.44 o 
  -1   3  14        4.71        3.91      1.14 o 
   0   3  14       32.52       27.84      2.00 o 
   1   3  14       10.21        8.84      1.38 o 
   2   3  14        1.02        3.70      1.90 o 
   3   3  14       46.66       44.77      3.92 o 
   4   3  14       29.74       28.73      3.00 o 
   5   3  14       26.15       29.51      2.96 o 
   6   3  14       48.95       45.51      3.38 o 
   7   3  14        1.22        2.36      1.32 o 
   8   3  14       35.41       38.00      3.05 o 
   9   3  14       18.51       13.92      2.88 o 
  -5   4  14        3.97        0.99      1.78 o 
  -4   4  14        0.42        1.20      1.54 o 
  -3   4  14       16.50       18.12      3.20 o 
  -2   4  14       57.32       60.65      2.94 o 
  -1   4  14        5.21        6.86      1.41 o 
   0   4  14       76.05       79.79      3.21 o 
   1   4  14        1.79        0.89      0.97 o 
   2   4  14       18.38       14.19      1.57 o 
   3   4  14       18.40       24.99      2.98 o 
   4   4  14        0.69       -0.47      1.44 o 
   5   4  14       63.12       69.55      4.69 o 
   6   4  14        6.48        4.06      1.76 o 
   7   4  14        9.82        7.94      1.91 o 
   8   4  14        2.20        2.92      1.19 o 
   9   4  14        0.55       -1.57      1.92 o 
  -4   5  14       15.66       14.98      4.32 o 
  -3   5  14        0.34        1.23      1.11 o 
  -2   5  14       10.18        9.45      2.14 o 
  -1   5  14       24.83       25.59      3.42 o 
   0   5  14       15.59       18.36      1.92 o 
   1   5  14       28.73       24.04      2.14 o 
   2   5  14      161.27      150.52      3.83 o 
   3   5  14      252.90      263.71      6.19 o 
   4   5  14       12.43       14.86      2.49 o 
   5   5  14        6.49        6.23      3.84 o 
   6   5  14        0.02        1.46      1.64 o 
   7   5  14        1.90        2.51      1.15 o 
   8   5  14        9.29       15.26      2.26 o 
   9   5  14       17.03       18.23      2.90 o 
  -4   6  14        0.07       -0.54      1.21 o 
  -3   6  14        4.50        4.51      1.23 o 
  -2   6  14       26.88       26.80      2.27 o 
  -1   6  14        7.67        9.30      1.57 o 
   0   6  14       17.33       18.85      1.96 o 
   1   6  14        9.31        8.00      1.52 o 
   2   6  14       45.59       50.74      2.84 o 
   3   6  14        1.34        1.49      1.45 o 
   4   6  14        2.93        2.12      2.12 o 
   5   6  14      178.04      196.35      6.42 o 
   6   6  14       19.44       22.18      6.12 o 
   7   6  14       53.56       54.58      3.77 o 
   8   6  14        4.11        4.22      1.86 o 
   9   6  14        0.87        3.36      1.92 o 
  -3   7  14       56.67       56.39      4.37 o 
  -2   7  14       56.71       50.92      3.42 o 
  -1   7  14        0.05        0.02      1.03 o 
   0   7  14        0.03        0.19      0.99 o 
   1   7  14        6.93        9.88      1.61 o 
   2   7  14       13.05       12.78      1.72 o 
   3   7  14       21.33       20.10      2.06 o 
   4   7  14        2.79        5.32      1.68 o 
   5   7  14       13.47       17.72      2.96 o 
   6   7  14        2.51        4.13      2.67 o 
   7   7  14      185.80      193.16      6.25 o 
   8   7  14       24.00       19.22      5.67 o 
  -2   8  14       28.14       33.16      2.57 o 
  -1   8  14       57.01       50.41      2.86 o 
   0   8  14       78.30       82.71      3.63 o 
   1   8  14        1.89        0.74      1.05 o 
   2   8  14        0.61        0.39      1.03 o 
   3   8  14       35.07       38.38      3.58 o 
   4   8  14        0.29       -0.50      0.90 o 
   5   8  14        8.84        8.19      2.21 o 
   6   8  14       12.55       15.45      3.20 o 
   7   8  14        1.75        5.07      1.75 o 
   8   8  14       11.35       16.26      4.47 o 
  -1   9  14       10.22       18.71      2.91 o 
   0   9  14        2.09        2.23      1.15 o 
   1   9  14       39.65       40.23      2.84 o 
   2   9  14        3.30        3.53      1.26 o 
   3   9  14        4.98        7.06      1.51 o 
   4   9  14        0.08        0.36      1.07 o 
   5   9  14        3.03        3.79      1.87 o 
   6   9  14        0.72       -0.27      1.62 o 
   7   9  14       19.57       19.16      2.78 o 
   1  10  14        2.57       -0.24      1.14 o 
   2  10  14      190.50      186.46      6.34 o 
   3  10  14        1.80        0.83      1.43 o 
   4  10  14        7.22        4.98      1.39 o 
   5  10  14        0.11       -0.25      1.64 o 
   6  10  14        0.08        0.04      2.55 o 
  -2  -5  15       47.73       53.23      4.09 o 
  -1  -5  15        3.59        2.47      1.73 o 
   0  -5  15        0.17        3.07      1.62 o 
   1  -5  15       39.99       43.49      2.32 o 
   2  -5  15        8.87        9.01      1.39 o 
   3  -5  15       29.78       27.51      2.16 o 
  -3  -4  15        7.92        8.33      2.22 o 
  -2  -4  15       40.18       44.49      3.91 o 
  -1  -4  15        0.23        0.49      1.51 o 
   0  -4  15        0.48       -0.07      1.47 o 
   1  -4  15        9.49       10.90      1.54 o 
   2  -4  15       56.71       59.31      3.43 o 
   3  -4  15        7.38        5.94      1.28 o 
   4  -4  15       41.03       39.80      3.13 o 
  -3  -3  15       54.20       46.76      3.99 o 
  -2  -3  15        3.53        3.58      1.88 o 
  -1  -3  15        8.79        6.96      2.40 o 
   0  -3  15        0.20        2.86      2.13 o 
   1  -3  15       63.88       65.76      3.95 o 
   2  -3  15       71.77       65.63      2.73 o 
   3  -3  15       31.94       36.48      2.80 o 
   4  -3  15       14.28       14.25      2.11 o 
   5  -3  15       99.30      103.43      4.49 o 
  -4  -2  15       35.03       23.72      5.48 o 
  -3  -2  15       29.55       35.43      3.75 o 
  -2  -2  15       46.34       41.22      6.18 o 
  -1  -2  15       47.38       44.70      3.88 o 
   0  -2  15        6.97       11.85      3.34 o 
   1  -2  15        7.01        2.86      2.95 o 
   2  -2  15       69.24       83.11      4.26 o 
   3  -2  15       24.65       22.51      2.04 o 
   4  -2  15       75.33       77.51      3.81 o 
   5  -2  15        6.14        3.37      1.61 o 
   6  -2  15      196.31      201.30      6.37 o 
  -4  -1  15       55.94       57.58      4.67 o 
  -3  -1  15       28.36       31.76      3.54 o 
  -2  -1  15        0.85       -0.01      1.82 o 
  -1  -1  15        1.24        4.66      2.95 o 
   0  -1  15       26.57       26.81      3.16 o 
   1  -1  15        0.05        0.09      1.53 o 
   2  -1  15       45.76       43.67      5.32 o 
   3  -1  15       29.78       35.75      3.22 o 
   4  -1  15        2.83        2.51      1.53 o 
   5  -1  15        4.19        0.69      1.35 o 
   6  -1  15        9.29       11.82      2.02 o 
   7  -1  15        7.95        7.08      1.63 o 
  -4   0  15       64.84       65.08      3.87 o 
  -3   0  15       17.42       24.28      2.51 o 
  -2   0  15       15.41       14.91      2.82 o 
  -1   0  15        3.14        5.67      2.04 o 
   0   0  15      136.49      146.06      7.78 o 
   1   0  15       27.27       24.59      3.05 o 
   2   0  15       22.15       23.74      2.91 o 
   3   0  15       92.75       97.96      6.81 o 
   4   0  15        2.95        1.79      1.49 o 
   5   0  15        1.87        1.85      1.16 o 
   6   0  15        3.29        4.86      1.50 o 
   7   0  15        0.01        0.44      1.24 o 
  -4   1  15        7.00        3.95      1.64 o 
  -3   1  15      121.97      125.37      5.48 o 
  -2   1  15       89.36       94.28      3.26 o 
  -1   1  15        1.70        1.41      1.92 o 
   0   1  15       87.58       98.22      4.94 o 
   1   1  15      190.29      212.74      6.98 o 
   2   1  15        0.17        1.05      1.85 o 
   3   1  15       17.81       17.61      2.53 o 
   4   1  15       44.67       34.37      3.09 o 
   5   1  15        3.05        5.11      2.38 o 
   6   1  15       19.38       21.15      1.91 o 
   7   1  15        6.70        6.17      1.68 o 
  -4   2  15        3.94        3.81      2.72 o 
  -3   2  15        4.80        4.63      1.39 o 
  -2   2  15        3.74        1.83      1.09 o 
  -1   2  15        0.54        0.60      0.95 o 
   0   2  15       16.72       21.48      3.03 o 
   1   2  15        6.55        7.34      2.24 o 
   2   2  15      107.83      106.82      5.08 o 
   3   2  15        4.86        4.45      1.97 o 
   4   2  15       10.10        8.51      2.10 o 
   5   2  15      105.71      107.82      4.63 o 
   6   2  15       18.87       17.07      2.36 o 
   7   2  15       10.62        9.57      3.11 o 
   8   2  15        3.88        3.29      1.57 o 
  -3   3  15        4.48        2.17      1.10 o 
  -2   3  15       12.39        9.39      1.60 o 
  -1   3  15       61.22       60.35      3.03 o 
   0   3  15        6.38        6.38      1.27 o 
   1   3  15        0.04        0.58      2.26 o 
   2   3  15       27.85       29.03      3.28 o 
   3   3  15        2.19        4.83      1.91 o 
   4   3  15        1.76        3.75      1.78 o 
   5   3  15       24.35       23.18      2.75 o 
   6   3  15       33.57       32.49      4.66 o 
   7   3  15        5.57        7.99      1.91 o 
   8   3  15       12.44        9.57      1.92 o 
  -3   4  15        0.15        1.27      1.08 o 
  -2   4  15       16.04       13.20      1.94 o 
  -1   4  15       10.82       11.81      1.73 o 
   0   4  15       40.70       36.10      2.71 o 
   1   4  15       21.21       24.59      2.00 o 
   2   4  15        0.25        2.27      1.82 o 
   3   4  15        5.06        4.39      1.99 o 
   4   4  15        2.91        1.22      1.56 o 
   5   4  15       33.12       33.01      3.15 o 
   6   4  15        0.12        0.41      1.38 o 
   7   4  15       65.27       65.82      3.96 o 
   8   4  15       47.72       48.84      3.27 o 
  -3   5  15        2.35        4.97      2.31 o 
  -2   5  15       17.30       18.24      1.99 o 
  -1   5  15        0.96        1.31      1.08 o 
   0   5  15       69.71       71.12      3.22 o 
   1   5  15      249.68      257.39      7.07 o 
   2   5  15       10.01        8.97      2.16 o 
   3   5  15        2.42        3.19      1.83 o 
   4   5  15        1.17        0.18      1.46 o 
   5   5  15        9.42       11.20      2.23 o 
   6   5  15       17.58       21.02      2.60 o 
   7   5  15       13.46       13.22      6.58 o 
   8   5  15       19.30       16.61      3.53 o 
  -2   6  15       34.13       37.27      3.05 o 
  -1   6  15        3.65        1.39      1.10 o 
   0   6  15        9.18        7.48      2.20 o 
   1   6  15        4.86        2.57      1.25 o 
   2   6  15       70.94       77.02      3.34 o 
   3   6  15      153.06      153.04      5.96 o 
   4   6  15        6.19        6.82      2.25 o 
   5   6  15       15.63       12.26      2.48 o 
   6   6  15        0.06        3.23      3.97 o 
   7   6  15        3.25        7.43      3.24 o 
  -1   7  15       10.23        7.36      1.50 o 
   0   7  15        0.26       -0.35      1.04 o 
   1   7  15        0.01        1.95      1.31 o 
   2   7  15       26.17       25.07      2.33 o 
   3   7  15        1.37        1.78      1.05 o 
   4   7  15        0.59       -1.32      1.65 o 
   5   7  15      209.89      217.73      7.03 o 
   6   7  15        0.80        2.07      2.49 o 
   7   7  15        1.28        2.29      2.20 o 
   0   8  15        7.37       10.94      1.79 o 
   1   8  15        9.94        7.64      1.58 o 
   2   8  15        4.44        3.28      1.75 o 
   3   8  15        3.57        5.02      1.56 o 
   4   8  15       33.39       32.76      3.45 o 
   5   8  15       15.10       17.36      2.75 o 
   6   8  15        1.66        0.55      1.86 o 
   2   9  15        3.28        4.05      1.73 o 
   3   9  15       23.95       22.54      4.07 o 
   4   9  15       19.29       17.48      2.16 o 
   0  -3  16       28.74       25.37      3.05 o 
   1  -3  16       10.72       10.87      2.23 o 
   2  -3  16       16.84       16.15      3.08 o 
  -1  -2  16        0.36        0.30      1.73 o 
   0  -2  16        8.63       12.75      2.59 o 
   1  -2  16       38.84       43.99      7.44 o 
   2  -2  16        2.58        5.59      1.92 o 
   3  -2  16        3.63        4.69      3.64 o 
   4  -2  16       12.98       12.47      2.01 o 
  -2  -1  16        0.02        1.41      1.78 o 
  -1  -1  16        7.52       10.65      2.49 o 
   0  -1  16       85.23       96.26      5.47 o 
   1  -1  16        5.10       12.50      2.35 o 
   2  -1  16        1.72        2.50      1.66 o 
   3  -1  16        0.04       -0.36      2.06 o 
   4  -1  16        0.33        1.67      3.06 o 
   5  -1  16       53.30       63.25      5.93 o 
  -2   0  16        0.09        0.93      1.77 o 
  -1   0  16        4.23        3.39      1.84 o 
   0   0  16       46.43       59.67      4.53 o 
   1   0  16        4.06        5.16      1.97 o 
   2   0  16       42.26       42.56      7.43 o 
   3   0  16        6.06        4.14      1.84 o 
   4   0  16        4.77        6.82      1.92 o 
   5   0  16       13.13       14.56      3.78 o 
  -2   1  16        0.98        6.74      2.07 o 
  -1   1  16       65.97       74.72      5.99 o 
   0   1  16        7.05        8.43      2.24 o 
   1   1  16      129.88      142.43     13.05 o 
   2   1  16       91.66       94.12      7.42 o 
   3   1  16      120.79      130.00      6.05 o 
   4   1  16       42.45       43.06      5.18 o 
   5   1  16        3.94        5.21      1.78 o 
   6   1  16        5.97        6.96      2.74 o 
  -2   2  16        1.50        1.88      1.13 o 
  -1   2  16        0.09        0.62      3.08 o 
   0   2  16       74.76       85.62      6.96 o 
   1   2  16        5.39        5.52      2.13 o 
   2   2  16        0.27        1.00      1.81 o 
   3   2  16       93.65      107.68      5.65 o 
   4   2  16       74.04       74.30      4.12 o 
   5   2  16       15.50       18.20      4.96 o 
   6   2  16       44.11       47.00      3.41 o 
  -1   3  16        0.00       -0.24      1.13 o 
   0   3  16       12.33       11.51      3.49 o 
   1   3  16        0.22        4.21      2.12 o 
   2   3  16        1.26        2.23      1.90 o 
   3   3  16        0.72        5.12      1.89 o 
   4   3  16        2.26        1.36      2.20 o 
   5   3  16       20.78       22.98      2.78 o 
   6   3  16       18.05       15.75      2.85 o 
  -1   4  16        3.62        4.80      1.38 o 
   0   4  16       24.09       27.91      2.42 o 
   1   4  16        0.67       -0.22      1.74 o 
   2   4  16        4.08        2.59      2.75 o 
   3   4  16        7.56        5.22      2.14 o 
   4   4  16        0.21        1.89      1.70 o 
   5   4  16       37.45       42.88      5.26 o 
   6   4  16       53.16       59.26      5.55 o 
   0   5  16       21.26       16.64      2.01 o 
   1   5  16       85.85       89.74      4.78 o 
   2   5  16        6.39        5.80      2.97 o 
   3   5  16       29.90       23.74      3.11 o 
   4   5  16        6.51        6.46      2.05 o 
   5   5  16       43.09       51.09      3.81 o 
   1   6  16       49.39       44.85      4.01 o 
   2   6  16        5.00        3.33      1.88 o 
   3   6  16       48.91       53.23      4.24 o 
   4   6  16        6.18        8.04      2.21 o 
   5   6  16        0.15        2.54      1.83 o 
                                                 
